# Supplementary material for: O-Benzoyl­naltrexone
Source: Acta Crystallogr Sect E Struct Rep Online. 2013 Jun 15;69(Pt 7):o1107. doi: 10.1107/S1600536813016036 (PMC3770381; doi:10.1107/S1600536813016036)
Supplement: Supplementary file 1 [file e-69-o1107-sup1.cif]

##############################################################################
#                                                                            #
# This CIF contains the data in a paper accepted for publication in          #
# Acta Crystallographica Section E. It conforms to the requirements of       #
# Notes for Authors for Acta Crystallographica Section E, and has been       #
# peer reviewed under the auspices of the IUCr Commission on Journals.       #
#                                                                            #
# Full details of the Crystallographic Information File format               #
# are given in the paper "The Crystallographic Information File (CIF):       #
# a New Standard Archive File for Crystallography" by S. R. Hall, F. H.      #
# Allen and I. D. Brown [Acta Cryst. (1991), A47, 655-685].                  #
#                                                                            #
# The current version of the core CIF dictionary is obtainable from          #
# ftp://ftp.iucr.org/pub/cif_core.dic.                                       #
#                                                                            #
# Software is freely available for graphical display of the structure(s)     #
# in this CIF. For information consult the CIF software page                 #
# http://www.iucr.org/resources/cif/software.                                #
#                                                                            #
# This file may be used for bona fide research purposes within the           #
# scientific community so long as proper attribution is given to the journal # 
# article from which it was obtained.                                        #
#                                                                            #
##############################################################################
data_I
_audit_creation_method     SHELXL97
_chemical_name_systematic
;
17-Cyclopropylmethyl-14-hydroxy-6-oxo-4,5-epoxymorphinan-6-yl benzoate
;
_chemical_name_common     ?
_chemical_formula_moiety     'C27 H27 N O5'
_chemical_formula_sum     'C27 H27 N O5'
_chemical_formula_iupac     'C27 H27 N O5'
_chemical_formula_weight     445.50
_chemical_melting_point     ?
_symmetry_cell_setting     monoclinic
_symmetry_space_group_name_H-M     'P 21'
_symmetry_space_group_name_Hall     'P 2yb'
loop_
    _symmetry_equiv_pos_as_xyz
    'x, y, z'
    '-x, y+1/2, -z'
_cell_length_a     7.8890(16)
_cell_length_b     8.6620(17)
_cell_length_c     16.629(3)
_cell_angle_alpha     90.00
_cell_angle_beta     102.24(3)
_cell_angle_gamma     90.00
_cell_volume     1110.5(4)
_cell_formula_units_Z     2
_cell_measurement_reflns_used     25
_cell_measurement_theta_min     9
_cell_measurement_theta_max     12
_cell_measurement_temperature     293(2)
_exptl_crystal_description     block
_exptl_crystal_colour     colorless
_exptl_crystal_size_max     0.30
_exptl_crystal_size_mid     0.20
_exptl_crystal_size_min     0.10
_exptl_crystal_density_diffrn     1.332
_exptl_crystal_density_meas     ?
_exptl_crystal_density_method     'not measured'
_exptl_crystal_F_000     472
_exptl_absorpt_coefficient_mu     0.092
_exptl_absorpt_correction_type     psi-scan
_exptl_absorpt_process_details     '(CAD-4 EXPRESS; Enraf--Nonius, 1994)'
_exptl_absorpt_correction_T_min     0.9730
_exptl_absorpt_correction_T_max     0.9909
_exptl_special_details     ?
_diffrn_ambient_temperature     293(2)
_diffrn_radiation_type     MoK\a
_diffrn_radiation_wavelength     0.71073
_diffrn_radiation_source     'fine-focus sealed tube'
_diffrn_radiation_monochromator     graphite
_diffrn_measurement_device_type     'Enraf--Nonius CAD-4'
_diffrn_measurement_method     '\w/2\q scans'
_diffrn_detector_area_resol_mean     ?
_diffrn_reflns_number     4421
_diffrn_reflns_av_R_equivalents     0.0299
_diffrn_reflns_av_sigmaI/netI     0.0738
_diffrn_reflns_theta_min     1.25
_diffrn_reflns_theta_max     25.42
_diffrn_reflns_theta_full     25.42
_diffrn_measured_fraction_theta_max     0.998
_diffrn_measured_fraction_theta_full     0.998
_diffrn_reflns_limit_h_min     0
_diffrn_reflns_limit_h_max     9
_diffrn_reflns_limit_k_min     -10
_diffrn_reflns_limit_k_max     10
_diffrn_reflns_limit_l_min     -20
_diffrn_reflns_limit_l_max     19
_diffrn_standards_number     3
_diffrn_standards_interval_count     200
_diffrn_standards_interval_time     ?
_diffrn_standards_decay_%     1
_refine_special_details
;
Refinement of <i>F</i>^2^ against ALL reflections. The weighted <i>R</i>-factor
<i>wR</i> and goodness of fit <i>S</i> are based on <i>F</i>^2^, conventional
<i>R</i>-factors <i>R</i> are based on <i>F</i>, with <i>F</i> set to zero for
negative <i>F</i>^2^. The threshold expression of <i>F</i>^2^ >
\s(<i>F</i>^2^) is used only for calculating <i>R</i>-factors(gt) <i>etc</i>.
and is not relevant to the choice of reflections for refinement.
<i>R</i>-factors based on <i>F</i>^2^ are statistically about twice as large
as those based on <i>F</i>, and <i>R</i>- factors based on ALL data will be
even larger.
;
_reflns_number_total     4083
_reflns_number_gt     2611
_reflns_threshold_expression     I>2\s(I)
_refine_ls_structure_factor_coef     Fsqd
_refine_ls_matrix_type     full
_refine_ls_R_factor_all     0.1122
_refine_ls_R_factor_gt     0.0672
_refine_ls_wR_factor_gt     0.1543
_refine_ls_wR_factor_ref     0.1804
_refine_ls_goodness_of_fit_ref     1.001
_refine_ls_restrained_S_all     1.001
_refine_ls_number_reflns     4083
_refine_ls_number_parameters     301
_refine_ls_number_restraints     1
_refine_ls_hydrogen_treatment     mixed
_refine_ls_weighting_scheme     calc
_refine_ls_weighting_details
                 'calc w=1/[\s^2^(Fo^2^)+(0.0950P)^2^] where P=(Fo^2^+2Fc^2^)/3'
_atom_sites_solution_hydrogens     geom
_atom_sites_solution_primary     direct
_atom_sites_solution_secondary     difmap
_refine_ls_shift/su_max     0.000
_refine_ls_shift/su_mean     0.000
_refine_diff_density_max     0.230
_refine_diff_density_min     -0.233
_refine_ls_extinction_method     none
_refine_ls_extinction_coef     ?
_refine_ls_abs_structure_details     'Flack (1983), 1886 Friedel pairs'
_refine_ls_abs_structure_Flack     0.04(2)
loop_
    _atom_type_symbol
    _atom_type_description
    _atom_type_scat_dispersion_real
    _atom_type_scat_dispersion_imag
    _atom_type_scat_source
    'C' 'C' 0.0033 0.0016
                         'International Tables Vol C Tables 4.2.6.8 and 6.1.1.4'
    'H' 'H' 0.0000 0.0000
                         'International Tables Vol C Tables 4.2.6.8 and 6.1.1.4'
    'N' 'N' 0.0061 0.0033
                         'International Tables Vol C Tables 4.2.6.8 and 6.1.1.4'
    'O' 'O' 0.0106 0.0060
                         'International Tables Vol C Tables 4.2.6.8 and 6.1.1.4'
_computing_data_collection     'CAD-4 EXPRESS (Enraf--Nonius, 1994)'
_computing_cell_refinement     'CAD-4 EXPRESS (Enraf--Nonius, 1994)'
_computing_data_reduction     'XCAD4 (Harms & Wocadlo, 1995)'
_computing_structure_solution     'SHELXS97 (Sheldrick, 2008)'
_computing_structure_refinement     'SHELXL97 (Sheldrick, 2008)'
_computing_molecular_graphics
     'DIAMOND (Brandenburg & Putz, 2005) and ORTEPIII (Burnett & Johnson, 1996)'
_computing_publication_material     'SHELXL97 (Sheldrick, 2008)'
loop_
    _atom_site_type_symbol
    _atom_site_label
    _atom_site_fract_x
    _atom_site_fract_y
    _atom_site_fract_z
    _atom_site_U_iso_or_equiv
    _atom_site_adp_type
    _atom_site_calc_flag
    _atom_site_refinement_flags
    _atom_site_occupancy
    _atom_site_symmetry_multiplicity
    _atom_site_disorder_assembly
    _atom_site_disorder_group
    N N 0.2654(5) 0.1880(4) 0.6679(2) 0.0435(9) Uani d . 1 1 . .
    O O2 0.3797(4) 0.2516(4) 0.53015(19) 0.0510(9) Uani d . 1 1 . .
    H H2A 0.284(7) 0.255(8) 0.544(4) 0.076 Uiso d . 1 1 . .
    O O1 0.9546(5) 0.4322(5) 0.5720(2) 0.0767(12) Uani d . 1 1 . .
    O O3 0.8160(4) 0.5154(3) 0.7024(2) 0.0534(9) Uani d . 1 1 . .
    O O4 1.0794(4) 0.4753(4) 0.8555(2) 0.0543(9) Uani d . 1 1 . .
    O O5 0.9070(5) 0.6447(5) 0.8988(3) 0.0809(13) Uani d . 1 1 . .
    C C1 0.6515(6) 0.1322(5) 0.5711(3) 0.0460(12) Uani d . 1 1 . .
    H H1A 0.6060 0.0460 0.5358 0.055 Uiso calc R 1 1 . .
    H H1B 0.7364 0.0922 0.6173 0.055 Uiso calc R 1 1 . .
    C C2 0.7392(7) 0.2459(6) 0.5232(3) 0.0565(13) Uani d . 1 1 . .
    H H2B 0.8310 0.1930 0.5036 0.068 Uiso calc R 1 1 . .
    H H2C 0.6550 0.2812 0.4754 0.068 Uiso calc R 1 1 . .
    C C3 0.8144(7) 0.3834(6) 0.5732(3) 0.0531(13) Uani d . 1 1 . .
    C C4 0.7009(6) 0.4580(6) 0.6267(3) 0.0513(12) Uani d . 1 1 . .
    H H4A 0.6374 0.5451 0.5969 0.062 Uiso calc R 1 1 . .
    C C5 0.5727(6) 0.3498(5) 0.6553(3) 0.0432(11) Uani d . 1 1 . .
    C C6 0.5069(5) 0.2075(5) 0.6020(3) 0.0376(10) Uani d . 1 1 . .
    C C7 0.4182(6) 0.1033(5) 0.6559(3) 0.0419(11) Uani d . 1 1 . .
    H H7A 0.3753 0.0126 0.6226 0.050 Uiso calc R 1 1 . .
    C C8 0.5416(6) 0.0425(5) 0.7345(3) 0.0444(11) Uani d . 1 1 . .
    H H8A 0.4735 0.0151 0.7746 0.053 Uiso calc R 1 1 . .
    H H8B 0.5975 -0.0507 0.7208 0.053 Uiso calc R 1 1 . .
    C C9 0.6798(6) 0.1565(5) 0.7733(3) 0.0405(10) Uani d . 1 1 . .
    C C10 0.6907(5) 0.2929(5) 0.7329(3) 0.0390(10) Uani d . 1 1 . .
    C C11 0.8196(6) 0.3975(5) 0.7578(3) 0.0437(11) Uani d . 1 1 . .
    C C12 0.9405(6) 0.3749(6) 0.8295(3) 0.0485(12) Uani d . 1 1 . .
    C C13 0.9307(6) 0.2405(6) 0.8727(3) 0.0554(13) Uani d . 1 1 . .
    H H13A 1.0107 0.2228 0.9215 0.067 Uiso calc R 1 1 . .
    C C14 0.8052(6) 0.1324(6) 0.8448(3) 0.0506(12) Uani d . 1 1 . .
    H H14A 0.8038 0.0413 0.8743 0.061 Uiso calc R 1 1 . .
    C C15 0.4194(6) 0.4364(5) 0.6763(3) 0.0497(12) Uani d . 1 1 . .
    H H15A 0.4620 0.5205 0.7137 0.060 Uiso calc R 1 1 . .
    H H15B 0.3495 0.4804 0.6265 0.060 Uiso calc R 1 1 . .
    C C16 0.3093(6) 0.3310(5) 0.7155(3) 0.0495(12) Uani d . 1 1 . .
    H H16A 0.3710 0.3053 0.7707 0.059 Uiso calc R 1 1 . .
    H H16B 0.2032 0.3841 0.7197 0.059 Uiso calc R 1 1 . .
    C C17 0.1400(6) 0.0976(5) 0.7005(3) 0.0492(12) Uani d . 1 1 . .
    H H17A 0.0418 0.1631 0.7035 0.059 Uiso calc R 1 1 . .
    H H17B 0.1929 0.0660 0.7561 0.059 Uiso calc R 1 1 . .
    C C18 0.0748(6) -0.0432(5) 0.6513(3) 0.0465(11) Uani d . 1 1 . .
    H H18A 0.0414 -0.0291 0.5915 0.056 Uiso calc R 1 1 . .
    C C19 -0.0330(7) -0.1532(6) 0.6878(4) 0.0650(15) Uani d . 1 1 . .
    H H19A -0.0513 -0.1308 0.7425 0.078 Uiso calc R 1 1 . .
    H H19B -0.1307 -0.2015 0.6512 0.078 Uiso calc R 1 1 . .
    C C20 0.1424(7) -0.1989(6) 0.6801(4) 0.0617(14) Uani d . 1 1 . .
    H H20A 0.1524 -0.2752 0.6386 0.074 Uiso calc R 1 1 . .
    H H20B 0.2318 -0.2044 0.7300 0.074 Uiso calc R 1 1 . .
    C C21 1.0464(7) 0.6142(6) 0.8869(3) 0.0485(12) Uani d . 1 1 . .
    C C22 1.2002(6) 0.7137(6) 0.9061(3) 0.0442(11) Uani d . 1 1 . .
    C C23 1.3556(6) 0.6722(6) 0.8883(3) 0.0517(12) Uani d . 1 1 . .
    H H23A 1.3666 0.5779 0.8632 0.062 Uiso calc R 1 1 . .
    C C24 1.4963(7) 0.7707(7) 0.9079(3) 0.0631(15) Uani d . 1 1 . .
    H H24A 1.6025 0.7417 0.8968 0.076 Uiso calc R 1 1 . .
    C C25 1.4796(8) 0.9124(8) 0.9439(4) 0.0750(17) Uani d . 1 1 . .
    H H25A 1.5730 0.9803 0.9555 0.090 Uiso calc R 1 1 . .
    C C26 1.3254(8) 0.9509(8) 0.9622(4) 0.0793(18) Uani d . 1 1 . .
    H H26A 1.3145 1.0444 0.9881 0.095 Uiso calc R 1 1 . .
    C C27 1.1857(7) 0.8539(6) 0.9430(3) 0.0604(14) Uani d . 1 1 . .
    H H27B 1.0802 0.8829 0.9549 0.073 Uiso calc R 1 1 . .
loop_
    _atom_site_aniso_label
    _atom_site_aniso_U_11
    _atom_site_aniso_U_22
    _atom_site_aniso_U_33
    _atom_site_aniso_U_12
    _atom_site_aniso_U_13
    _atom_site_aniso_U_23
    N 0.043(2) 0.037(2) 0.050(2) -0.0027(17) 0.0110(18) -0.0051(18)
    O2 0.0522(19) 0.054(2) 0.0395(17) -0.0002(18) -0.0069(16) 0.0060(15)
    O1 0.066(2) 0.093(3) 0.073(3) -0.024(2) 0.020(2) 0.003(2)
    O3 0.061(2) 0.0400(18) 0.0533(19) -0.0179(16) -0.0021(16) 0.0009(16)
    O4 0.0430(19) 0.063(2) 0.055(2) -0.0057(17) 0.0040(16) -0.0182(17)
    O5 0.057(2) 0.081(3) 0.111(3) -0.012(2) 0.033(2) -0.040(3)
    C1 0.055(3) 0.044(3) 0.037(2) -0.007(2) 0.007(2) -0.002(2)
    C2 0.066(3) 0.064(3) 0.044(3) -0.006(3) 0.020(2) 0.003(3)
    C3 0.055(3) 0.058(3) 0.044(3) -0.004(3) 0.008(2) 0.021(2)
    C4 0.054(3) 0.045(3) 0.049(3) -0.012(2) -0.002(2) 0.010(2)
    C5 0.047(3) 0.033(2) 0.046(3) -0.003(2) 0.003(2) 0.003(2)
    C6 0.038(2) 0.036(2) 0.037(2) 0.0006(19) 0.0028(19) 0.0057(19)
    C7 0.045(3) 0.039(2) 0.041(2) 0.002(2) 0.008(2) -0.001(2)
    C8 0.050(3) 0.037(2) 0.047(3) -0.004(2) 0.011(2) 0.004(2)
    C9 0.043(3) 0.043(3) 0.034(2) -0.002(2) 0.007(2) 0.002(2)
    C10 0.042(2) 0.036(2) 0.038(2) -0.002(2) 0.005(2) -0.006(2)
    C11 0.052(3) 0.038(3) 0.041(3) -0.003(2) 0.010(2) -0.007(2)
    C12 0.037(3) 0.059(3) 0.044(3) -0.004(2) -0.002(2) -0.012(2)
    C13 0.052(3) 0.071(4) 0.038(3) 0.002(3) -0.001(2) 0.005(3)
    C14 0.050(3) 0.057(3) 0.042(3) -0.004(3) 0.004(2) 0.012(2)
    C15 0.055(3) 0.033(2) 0.057(3) -0.003(2) 0.002(2) -0.007(2)
    C16 0.051(3) 0.042(3) 0.055(3) 0.002(2) 0.009(2) -0.011(2)
    C17 0.046(3) 0.048(3) 0.057(3) -0.001(2) 0.017(2) -0.005(2)
    C18 0.053(3) 0.041(3) 0.045(3) -0.005(2) 0.010(2) 0.002(2)
    C19 0.066(4) 0.057(3) 0.074(4) -0.011(3) 0.018(3) 0.001(3)
    C20 0.077(4) 0.045(3) 0.065(3) 0.001(3) 0.019(3) 0.005(2)
    C21 0.044(3) 0.059(3) 0.043(3) -0.001(2) 0.011(2) -0.008(2)
    C22 0.037(2) 0.061(3) 0.034(2) -0.005(2) 0.0051(19) -0.001(2)
    C23 0.048(3) 0.061(3) 0.043(3) 0.001(3) 0.003(2) 0.003(2)
    C24 0.046(3) 0.090(4) 0.054(3) -0.001(3) 0.011(2) 0.006(3)
    C25 0.068(4) 0.085(5) 0.068(4) -0.026(3) 0.006(3) -0.003(3)
    C26 0.087(4) 0.072(4) 0.079(4) -0.023(4) 0.019(4) -0.029(3)
    C27 0.059(3) 0.059(3) 0.064(3) -0.007(3) 0.015(3) -0.014(3)
_geom_special_details
;
All e.s.d.'s (except the e.s.d. in the dihedral angle between two l.s. planes)
are estimated using the full covariance matrix. The cell e.s.d.'s are taken
into account individually in the estimation of e.s.d.'s in distances, angles
and torsion angles; correlations between e.s.d.'s in cell parameters are only
used when they are defined by crystal symmetry. An approximate (isotropic)
treatment of cell e.s.d.'s is used for estimating e.s.d.'s involving l.s.
planes.
;
loop_
    _geom_bond_atom_site_label_1
    _geom_bond_atom_site_label_2
    _geom_bond_site_symmetry_2
    _geom_bond_distance
    _geom_bond_publ_flag
    N C17 . 1.453(6) ?
    N C7 . 1.460(6) ?
    N C16 . 1.471(5) ?
    O2 C6 . 1.440(5) ?
    O2 H2A . 0.84(5) ?
    O1 C3 . 1.188(6) ?
    O3 C11 . 1.372(5) ?
    O3 C4 . 1.473(6) ?
    O4 C21 . 1.358(6) ?
    O4 C12 . 1.394(5) ?
    O5 C21 . 1.187(6) ?
    C1 C6 . 1.496(6) ?
    C1 C2 . 1.522(6) ?
    C1 H1A . 0.9700 ?
    C1 H1B . 0.9700 ?
    C2 C3 . 1.501(7) ?
    C2 H2B . 0.9700 ?
    C2 H2C . 0.9700 ?
    C3 C4 . 1.534(7) ?
    C4 C5 . 1.527(6) ?
    C4 H4A . 0.9800 ?
    C5 C10 . 1.505(6) ?
    C5 C15 . 1.526(6) ?
    C5 C6 . 1.542(6) ?
    C6 C7 . 1.541(6) ?
    C7 C8 . 1.547(6) ?
    C7 H7A . 0.9800 ?
    C8 C9 . 1.510(6) ?
    C8 H8A . 0.9700 ?
    C8 H8B . 0.9700 ?
    C9 C10 . 1.371(6) ?
    C9 C14 . 1.393(6) ?
    C10 C11 . 1.359(6) ?
    C11 C12 . 1.374(6) ?
    C12 C13 . 1.378(7) ?
    C13 C14 . 1.370(7) ?
    C13 H13A . 0.9300 ?
    C14 H14A . 0.9300 ?
    C15 C16 . 1.501(7) ?
    C15 H15A . 0.9700 ?
    C15 H15B . 0.9700 ?
    C16 H16A . 0.9700 ?
    C16 H16B . 0.9700 ?
    C17 C18 . 1.498(7) ?
    C17 H17A . 0.9700 ?
    C17 H17B . 0.9700 ?
    C18 C19 . 1.490(7) ?
    C18 C20 . 1.491(7) ?
    C18 H18A . 0.9800 ?
    C19 C20 . 1.471(7) ?
    C19 H19A . 0.9700 ?
    C19 H19B . 0.9700 ?
    C20 H20A . 0.9700 ?
    C20 H20B . 0.9700 ?
    C21 C22 . 1.467(6) ?
    C22 C23 . 1.369(6) ?
    C22 C27 . 1.376(7) ?
    C23 C24 . 1.383(7) ?
    C23 H23A . 0.9300 ?
    C24 C25 . 1.384(9) ?
    C24 H24A . 0.9300 ?
    C25 C26 . 1.357(8) ?
    C25 H25A . 0.9300 ?
    C26 C27 . 1.369(8) ?
    C26 H26A . 0.9300 ?
    C27 H27B . 0.9300 ?
loop_
    _geom_angle_atom_site_label_1
    _geom_angle_atom_site_label_2
    _geom_angle_atom_site_label_3
    _geom_angle_site_symmetry_1
    _geom_angle_site_symmetry_3
    _geom_angle
    _geom_angle_publ_flag
    C17 N C7 . . 115.3(4) ?
    C17 N C16 . . 110.7(3) ?
    C7 N C16 . . 112.9(3) ?
    C6 O2 H2A . . 107(4) ?
    C11 O3 C4 . . 104.1(3) ?
    C21 O4 C12 . . 118.0(4) ?
    C6 C1 C2 . . 111.2(4) ?
    C6 C1 H1A . . 109.4 ?
    C2 C1 H1A . . 109.4 ?
    C6 C1 H1B . . 109.4 ?
    C2 C1 H1B . . 109.4 ?
    H1A C1 H1B . . 108.0 ?
    C3 C2 C1 . . 113.2(4) ?
    C3 C2 H2B . . 108.9 ?
    C1 C2 H2B . . 108.9 ?
    C3 C2 H2C . . 108.9 ?
    C1 C2 H2C . . 108.9 ?
    H2B C2 H2C . . 107.8 ?
    O1 C3 C2 . . 122.3(5) ?
    O1 C3 C4 . . 121.3(5) ?
    C2 C3 C4 . . 116.4(4) ?
    O3 C4 C5 . . 105.7(4) ?
    O3 C4 C3 . . 107.9(4) ?
    C5 C4 C3 . . 115.4(4) ?
    O3 C4 H4A . . 109.2 ?
    C5 C4 H4A . . 109.2 ?
    C3 C4 H4A . . 109.2 ?
    C10 C5 C15 . . 109.9(4) ?
    C10 C5 C4 . . 97.9(3) ?
    C15 C5 C4 . . 112.2(4) ?
    C10 C5 C6 . . 107.6(3) ?
    C15 C5 C6 . . 109.8(4) ?
    C4 C5 C6 . . 118.5(4) ?
    O2 C6 C1 . . 106.2(3) ?
    O2 C6 C7 . . 108.4(3) ?
    C1 C6 C7 . . 114.7(3) ?
    O2 C6 C5 . . 110.8(3) ?
    C1 C6 C5 . . 110.9(4) ?
    C7 C6 C5 . . 105.9(3) ?
    N C7 C6 . . 106.0(3) ?
    N C7 C8 . . 116.5(4) ?
    C6 C7 C8 . . 114.1(3) ?
    N C7 H7A . . 106.6 ?
    C6 C7 H7A . . 106.6 ?
    C8 C7 H7A . . 106.6 ?
    C9 C8 C7 . . 114.0(4) ?
    C9 C8 H8A . . 108.8 ?
    C7 C8 H8A . . 108.8 ?
    C9 C8 H8B . . 108.8 ?
    C7 C8 H8B . . 108.8 ?
    H8A C8 H8B . . 107.7 ?
    C10 C9 C14 . . 116.2(4) ?
    C10 C9 C8 . . 118.0(4) ?
    C14 C9 C8 . . 125.8(4) ?
    C11 C10 C9 . . 123.0(4) ?
    C11 C10 C5 . . 109.3(4) ?
    C9 C10 C5 . . 127.6(4) ?
    C10 C11 O3 . . 112.5(4) ?
    C10 C11 C12 . . 120.5(4) ?
    O3 C11 C12 . . 126.9(4) ?
    C11 C12 C13 . . 117.8(4) ?
    C11 C12 O4 . . 122.4(4) ?
    C13 C12 O4 . . 119.5(4) ?
    C14 C13 C12 . . 121.2(4) ?
    C14 C13 H13A . . 119.4 ?
    C12 C13 H13A . . 119.4 ?
    C13 C14 C9 . . 121.2(5) ?
    C13 C14 H14A . . 119.4 ?
    C9 C14 H14A . . 119.4 ?
    C16 C15 C5 . . 111.1(4) ?
    C16 C15 H15A . . 109.4 ?
    C5 C15 H15A . . 109.4 ?
    C16 C15 H15B . . 109.4 ?
    C5 C15 H15B . . 109.4 ?
    H15A C15 H15B . . 108.0 ?
    N C16 C15 . . 111.7(4) ?
    N C16 H16A . . 109.3 ?
    C15 C16 H16A . . 109.3 ?
    N C16 H16B . . 109.3 ?
    C15 C16 H16B . . 109.3 ?
    H16A C16 H16B . . 107.9 ?
    N C17 C18 . . 114.7(4) ?
    N C17 H17A . . 108.6 ?
    C18 C17 H17A . . 108.6 ?
    N C17 H17B . . 108.6 ?
    C18 C17 H17B . . 108.6 ?
    H17A C17 H17B . . 107.6 ?
    C19 C18 C20 . . 59.1(3) ?
    C19 C18 C17 . . 117.3(4) ?
    C20 C18 C17 . . 120.2(4) ?
    C19 C18 H18A . . 116.1 ?
    C20 C18 H18A . . 116.1 ?
    C17 C18 H18A . . 116.1 ?
    C20 C19 C18 . . 60.5(3) ?
    C20 C19 H19A . . 117.7 ?
    C18 C19 H19A . . 117.7 ?
    C20 C19 H19B . . 117.7 ?
    C18 C19 H19B . . 117.7 ?
    H19A C19 H19B . . 114.8 ?
    C19 C20 C18 . . 60.4(3) ?
    C19 C20 H20A . . 117.7 ?
    C18 C20 H20A . . 117.7 ?
    C19 C20 H20B . . 117.7 ?
    C18 C20 H20B . . 117.7 ?
    H20A C20 H20B . . 114.9 ?
    O5 C21 O4 . . 121.4(5) ?
    O5 C21 C22 . . 125.8(5) ?
    O4 C21 C22 . . 112.7(4) ?
    C23 C22 C27 . . 119.4(5) ?
    C23 C22 C21 . . 122.4(5) ?
    C27 C22 C21 . . 118.2(4) ?
    C22 C23 C24 . . 119.9(5) ?
    C22 C23 H23A . . 120.1 ?
    C24 C23 H23A . . 120.1 ?
    C23 C24 C25 . . 120.2(5) ?
    C23 C24 H24A . . 119.9 ?
    C25 C24 H24A . . 119.9 ?
    C26 C25 C24 . . 119.1(6) ?
    C26 C25 H25A . . 120.4 ?
    C24 C25 H25A . . 120.4 ?
    C25 C26 C27 . . 120.8(6) ?
    C25 C26 H26A . . 119.6 ?
    C27 C26 H26A . . 119.6 ?
    C26 C27 C22 . . 120.4(5) ?
    C26 C27 H27B . . 119.8 ?
    C22 C27 H27B . . 119.8 ?
loop_
    _geom_torsion_atom_site_label_1
    _geom_torsion_atom_site_label_2
    _geom_torsion_atom_site_label_3
    _geom_torsion_atom_site_label_4
    _geom_torsion_site_symmetry_1
    _geom_torsion_site_symmetry_2
    _geom_torsion_site_symmetry_3
    _geom_torsion_site_symmetry_4
    _geom_torsion
    _geom_torsion_publ_flag
    C6 C1 C2 C3 . . . . 59.3(6) ?
    C1 C2 C3 O1 . . . . 135.8(5) ?
    C1 C2 C3 C4 . . . . -44.0(6) ?
    C11 O3 C4 C5 . . . . 29.6(5) ?
    C11 O3 C4 C3 . . . . -94.4(4) ?
    O1 C3 C4 O3 . . . . -34.1(6) ?
    C2 C3 C4 O3 . . . . 145.7(4) ?
    O1 C3 C4 C5 . . . . -152.0(5) ?
    C2 C3 C4 C5 . . . . 27.8(6) ?
    O3 C4 C5 C10 . . . . -31.1(4) ?
    C3 C4 C5 C10 . . . . 88.0(4) ?
    O3 C4 C5 C15 . . . . 84.3(4) ?
    C3 C4 C5 C15 . . . . -156.6(4) ?
    O3 C4 C5 C6 . . . . -146.1(4) ?
    C3 C4 C5 C6 . . . . -27.0(6) ?
    C2 C1 C6 O2 . . . . 64.0(5) ?
    C2 C1 C6 C7 . . . . -176.4(4) ?
    C2 C1 C6 C5 . . . . -56.5(5) ?
    C10 C5 C6 O2 . . . . 174.4(3) ?
    C15 C5 C6 O2 . . . . 54.8(5) ?
    C4 C5 C6 O2 . . . . -75.9(5) ?
    C10 C5 C6 C1 . . . . -68.0(4) ?
    C15 C5 C6 C1 . . . . 172.4(4) ?
    C4 C5 C6 C1 . . . . 41.7(5) ?
    C10 C5 C6 C7 . . . . 57.1(4) ?
    C15 C5 C6 C7 . . . . -62.5(4) ?
    C4 C5 C6 C7 . . . . 166.7(4) ?
    C17 N C7 C6 . . . . 166.1(4) ?
    C16 N C7 C6 . . . . -65.2(4) ?
    C17 N C7 C8 . . . . -65.8(5) ?
    C16 N C7 C8 . . . . 62.9(5) ?
    O2 C6 C7 N . . . . -52.4(4) ?
    C1 C6 C7 N . . . . -170.8(4) ?
    C5 C6 C7 N . . . . 66.5(4) ?
    O2 C6 C7 C8 . . . . 178.1(4) ?
    C1 C6 C7 C8 . . . . 59.7(5) ?
    C5 C6 C7 C8 . . . . -62.9(4) ?
    N C7 C8 C9 . . . . -88.2(5) ?
    C6 C7 C8 C9 . . . . 35.8(5) ?
    C7 C8 C9 C10 . . . . -5.0(6) ?
    C7 C8 C9 C14 . . . . 178.9(4) ?
    C14 C9 C10 C11 . . . . 2.9(7) ?
    C8 C9 C10 C11 . . . . -173.6(4) ?
    C14 C9 C10 C5 . . . . -179.3(4) ?
    C8 C9 C10 C5 . . . . 4.2(7) ?
    C15 C5 C10 C11 . . . . -94.4(4) ?
    C4 C5 C10 C11 . . . . 22.8(5) ?
    C6 C5 C10 C11 . . . . 146.1(4) ?
    C15 C5 C10 C9 . . . . 87.6(5) ?
    C4 C5 C10 C9 . . . . -155.2(5) ?
    C6 C5 C10 C9 . . . . -31.9(6) ?
    C9 C10 C11 O3 . . . . 172.3(4) ?
    C5 C10 C11 O3 . . . . -5.9(5) ?
    C9 C10 C11 C12 . . . . -4.6(7) ?
    C5 C10 C11 C12 . . . . 177.3(4) ?
    C4 O3 C11 C10 . . . . -15.1(5) ?
    C4 O3 C11 C12 . . . . 161.6(5) ?
    C10 C11 C12 C13 . . . . 2.8(7) ?
    O3 C11 C12 C13 . . . . -173.6(4) ?
    C10 C11 C12 O4 . . . . 177.0(4) ?
    O3 C11 C12 O4 . . . . 0.6(7) ?
    C21 O4 C12 C11 . . . . 74.5(6) ?
    C21 O4 C12 C13 . . . . -111.5(5) ?
    C11 C12 C13 C14 . . . . 0.3(7) ?
    O4 C12 C13 C14 . . . . -174.0(4) ?
    C12 C13 C14 C9 . . . . -2.0(8) ?
    C10 C9 C14 C13 . . . . 0.4(7) ?
    C8 C9 C14 C13 . . . . 176.6(5) ?
    C10 C5 C15 C16 . . . . -64.0(5) ?
    C4 C5 C15 C16 . . . . -171.9(4) ?
    C6 C5 C15 C16 . . . . 54.2(5) ?
    C17 N C16 C15 . . . . -172.2(4) ?
    C7 N C16 C15 . . . . 56.8(5) ?
    C5 C15 C16 N . . . . -49.4(5) ?
    C7 N C17 C18 . . . . -55.6(5) ?
    C16 N C17 C18 . . . . 174.6(4) ?
    N C17 C18 C19 . . . . 171.0(4) ?
    N C17 C18 C20 . . . . 102.6(5) ?
    C17 C18 C19 C20 . . . . -110.6(5) ?
    C17 C18 C20 C19 . . . . 105.6(5) ?
    C12 O4 C21 O5 . . . . 6.6(7) ?
    C12 O4 C21 C22 . . . . -175.6(4) ?
    O5 C21 C22 C23 . . . . -178.1(5) ?
    O4 C21 C22 C23 . . . . 4.3(6) ?
    O5 C21 C22 C27 . . . . 1.6(8) ?
    O4 C21 C22 C27 . . . . -176.1(4) ?
    C27 C22 C23 C24 . . . . 0.3(7) ?
    C21 C22 C23 C24 . . . . 180.0(4) ?
    C22 C23 C24 C25 . . . . -1.2(7) ?
    C23 C24 C25 C26 . . . . 2.1(8) ?
    C24 C25 C26 C27 . . . . -2.1(10) ?
    C25 C26 C27 C22 . . . . 1.3(9) ?
    C23 C22 C27 C26 . . . . -0.3(8) ?
    C21 C22 C27 C26 . . . . 180.0(5) ?
loop_
    _geom_hbond_atom_site_label_D
    _geom_hbond_atom_site_label_H
    _geom_hbond_atom_site_label_A
    _geom_hbond_site_symmetry_A
    _geom_hbond_distance_DH
    _geom_hbond_distance_HA
    _geom_hbond_distance_DA
    _geom_hbond_angle_DHA
    _geom_hbond_publ_flag
    O2 H2A N . 0.84(6) 2.18(7) 2.691(5) 120(5) no
    C24 H24A O5 1_655 0.93 2.54 3.453(7) 168 yes
data_global
_journal_date_recd_electronic     2013-04-17
_journal_date_accepted     2013-06-09
_journal_name_full     'Acta Crystallographica, Section E'
_journal_year     2013
_journal_volume     69
_journal_issue      7
_journal_page_first     o1107
_journal_page_last     o1107
_journal_paper_category     QO
_journal_paper_doi     10.1107/S1600536813016036
_journal_coeditor_code     ZS2258
_publ_contact_author_name     'Li, Xiang'
_publ_contact_author_address
;
Key Laboratory of Coal Processing and Efficient Utilization (Ministry of
Education), China University of Mining and Technology, Xuzhou 221116, Jiangsu,
People's Republic of China
;
_publ_contact_author_email     lix911@126.com
_publ_contact_author_fax     '86-25-52090614'
_publ_contact_author_phone     '86-25-52090614'
_publ_section_title
;
<i>O</i>-Benzoylnaltrexone
;
loop_
    _publ_author_name
    _publ_author_footnote
    _publ_author_address
    'Yang, Rui' .
;
Department of Pharmacology
Technical Center
Jiangsu Nhwa Pharma Corporation
Zhongshan Road No. 289
Xuzhou 221009,
People's Republic of China
;
    'Wang, Guo-Hai' .
;
Department of Pharmacology
Technical Center
Jiangsu Nhwa Pharma Corporation
Zhongshan Road No. 289
Xuzhou 221009,
People's Republic of China
;
    'Liu, Xia-Li' .
;
Department of Pharmacology
Technical Center
Jiangsu Nhwa Pharma Corporation
Zhongshan Road No. 289
Xuzhou 221009,
People's Republic of China
;
    'Wang, Dong' .
;
Department of Pharmacology
Technical Center
Jiangsu Nhwa Pharma Corporation
Zhongshan Road No. 289
Xuzhou 221009,
People's Republic of China
;
    'Li, Xiang' .
;
Key Laboratory of Coal Processing and Efficient Utilization
(Ministry of Education), China University of Mining & Technology,
Xuzhou 221116, Jiangsu,
People's Republic of China
;
