# Supplementary material for: O-Benzoyl­naltrexone
Source: Acta Crystallogr Sect E Struct Rep Online. 2013 Jun 15;69(Pt 7):o1107. doi: 10.1107/S1600536813016036 (PMC3770381; doi:10.1107/S1600536813016036)
Supplement: Supplementary file 2 [file e-69-o1107-Isup2.hkl]

# 
# h,k,l, Fc-squared, Fo-squared, sigma(Fo-squared) and status flag 
# 
data_I
_shelx_title ' X in P2(1)' 
_shelx_refln_list_code          4 
_shelx_F_calc_maximum      105.63 
_exptl_crystal_F_000       472.00 
_reflns_d_resolution_high  0.8280 
 
loop_ 
 _symmetry_equiv_pos_as_xyz 
 'x, y, z' 
 '-x, y+1/2, -z' 
 
_cell_length_a     7.8890 
_cell_length_b     8.6620 
_cell_length_c    16.6290 
_cell_angle_alpha  90.000 
_cell_angle_beta  102.240 
_cell_angle_gamma  90.000 
 
_shelx_F_squared_multiplier     1.000 
 
loop_ 
 _refln_index_h 
 _refln_index_k 
 _refln_index_l 
 _refln_F_squared_calc 
 _refln_F_squared_meas 
 _refln_F_squared_sigma 
 _refln_observed_status 
   0 -10   0        8.63       16.94      8.34 o 
   1 -10   0        9.07        3.76      8.61 o 
   2 -10   0        6.03        9.68      8.16 o 
   1  -9   0       22.19       15.51      7.53 o 
   2  -9   0       16.49       24.47      7.71 o 
   3  -9   0        1.75       -2.69      8.52 o 
   4  -9   0        9.80       16.57      6.30 o 
   0  -8   0       18.10       26.26      7.26 o 
   1  -8   0       50.46       73.51      9.50 o 
   2  -8   0       21.66       18.91      7.44 o 
   3  -8   0       11.57        0.00      7.53 o 
   4  -8   0       10.28        7.89      5.67 o 
   5  -8   0       25.18       28.06      8.34 o 
   6  -8   0       17.38       11.03     10.31 o 
   1  -7   0       22.44       21.87      6.01 o 
   2  -7   0      144.02      131.32     12.28 o 
   3  -7   0       64.18       62.48      9.77 o 
   4  -7   0      145.22      140.91     12.73 o 
   5  -7   0       21.77       24.92      8.16 o 
   6  -7   0       16.48       29.67      8.07 o 
   0  -6   0       67.05       77.00      7.80 o 
   1  -6   0       38.40       47.87      6.45 o 
   2  -6   0       74.41       89.37      8.61 o 
   3  -6   0      267.50      270.27     14.43 o 
   4  -6   0      119.02      106.58     11.03 o 
   5  -6   0       88.15       64.36     10.40 o 
   6  -6   0       13.13        7.26      9.59 o 
   7  -6   0        4.57        2.78      6.19 o 
   1  -5   0       19.55       20.53      4.21 o 
   2  -5   0      133.36      134.46      9.23 o 
   3  -5   0      148.84      113.22     10.13 o 
   4  -5   0      252.84      252.52     13.54 o 
   5  -5   0      122.96      124.87     11.03 o 
   6  -5   0       86.39       62.48      9.59 o 
   7  -5   0        1.91        6.81      6.72 o 
   8  -5   0        4.12       10.76      8.61 o 
   0  -4   0      632.03      649.80     15.78 o 
   1  -4   0      282.72      299.76     10.85 o 
   2  -4   0        9.45        5.29      3.94 o 
   3  -4   0       64.10       63.47      6.90 o 
   4  -4   0       23.45       26.17      6.54 o 
   5  -4   0       90.54       78.26      9.05 o 
   6  -4   0       25.70       32.27      8.07 o 
   7  -4   0       58.70       58.18      9.86 o 
   8  -4   0       16.74       20.17      7.98 o 
   1  -3   0      175.94      174.53      7.62 o 
   2  -3   0      370.01      318.04     10.94 o 
   3  -3   0      256.75      260.23     11.56 o 
   4  -3   0      182.34      188.24     10.40 o 
   5  -3   0      113.80      118.86      9.41 o 
   6  -3   0      125.43       93.94     10.58 o 
   7  -3   0      115.07       84.98     13.18 o 
   8  -3   0        5.27       -1.70      8.70 o 
   0  -2   0      497.20      548.60      9.50 o 
   1  -2   0      659.26      694.53     11.38 o 
   2  -2   0      675.83      617.17     12.64 o 
   3  -2   0       49.85       49.12      4.84 o 
   4  -2   0       93.27       74.22      7.17 o 
   5  -2   0       15.73       20.62      5.02 o 
   6  -2   0       29.48       27.52      6.54 o 
   7  -2   0       11.04       16.22      5.65 o 
   8  -2   0       86.43       83.54     11.83 o 
   9  -2   0        9.67        6.90      9.32 o 
   1  -1   0     4890.63     3827.55     89.82 o 
   2  -1   0     1806.37     1531.59     17.57 o 
   3  -1   0       73.37       67.50      5.56 o 
   4  -1   0       35.53       29.67      4.75 o 
   5  -1   0        3.88       -1.34      4.12 o 
   6  -1   0       35.40       45.09      7.89 o 
   7  -1   0      224.70      257.63     15.15 o 
   8  -1   0       37.06       42.40     10.67 o 
   9  -1   0        9.34       -2.87     10.13 o 
   1   0   0       65.29       72.34      2.96 o 
   2   0   0       24.45       25.37      2.87 o 
   3   0   0        0.00       -0.27      2.15 o 
   4   0   0       49.68       50.56      5.92 o 
   5   0   0       38.76       43.48      6.36 o 
   6   0   0       18.36       11.74      5.74 o 
   7   0   0      104.72      115.01     11.38 o 
   8   0   0      146.76      143.96     15.42 o 
   9   0   0       34.97       61.05     12.28 o 
   1   1   0     4886.64     3834.81     20.98 o 
   2   1   0     1806.20     1582.24     17.39 o 
   3   1   0       73.39       77.90      5.56 o 
   4   1   0       35.49       41.23      5.38 o 
   5   1   0        3.87        2.78      4.30 o 
   6   1   0       35.33       38.99      7.17 o 
   7   1   0      224.54      270.98     15.33 o 
   8   1   0       37.13       39.98      9.23 o 
   9   1   0        9.34       18.29      8.52 o 
   0   2   0      496.94      549.41      9.41 o 
   1   2   0      657.94      618.16     10.67 o 
   2   2   0      676.08      567.42     12.01 o 
   3   2   0       49.69       37.92      4.84 o 
   4   2   0       93.11      104.61      7.08 o 
   5   2   0       15.80       14.88      5.29 o 
   6   2   0       29.42       27.07      6.90 o 
   7   2   0       11.07       18.38      7.17 o 
   8   2   0       86.26      122.18     13.80 o 
   9   2   0        9.66        4.93     10.13 o 
   1   3   0      176.10      142.44      6.81 o 
   2   3   0      370.34      326.65     11.03 o 
   3   3   0      256.64      256.46     11.29 o 
   4   3   0      182.62      171.03      9.86 o 
   5   3   0      113.85      117.79      9.50 o 
   6   3   0      125.48      109.99     10.94 o 
   7   3   0      114.89      123.79     13.54 o 
   8   3   0        5.23        9.59      7.62 o 
   0   4   0      630.98      669.52     15.87 o 
   1   4   0      282.33      251.08     10.22 o 
   2   4   0        9.44        6.10      3.59 o 
   3   4   0       64.15       49.66      6.54 o 
   4   4   0       23.49       15.60      6.27 o 
   5   4   0       90.82       66.06      9.32 o 
   6   4   0       25.77       39.17      8.25 o 
   7   4   0       58.61       47.42     10.22 o 
   8   4   0       16.75       11.92      9.05 o 
   1   5   0       19.62       24.20      4.66 o 
   2   5   0      133.26      130.16      8.87 o 
   3   5   0      148.73      145.49      9.86 o 
   4   5   0      253.39      238.89     14.07 o 
   5   5   0      123.13      133.83     11.38 o 
   6   5   0       86.37       88.65      9.41 o 
   7   5   0        1.91        2.51      6.81 o 
   8   5   0        4.13        3.94      8.52 o 
   0   6   0       66.98       80.41      8.07 o 
   1   6   0       38.40       36.66      5.74 o 
   2   6   0       74.19       65.62      8.43 o 
   3   6   0      267.98      241.13     13.89 o 
   4   6   0      119.04      106.49     10.58 o 
   5   6   0       88.08       71.89     10.40 o 
   6   6   0       13.08       14.70      7.17 o 
   7   6   0        4.57       -5.56      9.32 o 
   1   7   0       22.51       23.75      5.74 o 
   2   7   0      144.01      163.50     12.01 o 
   3   7   0       64.24       62.12      8.70 o 
   4   7   0      145.20      118.33     12.91 o 
   5   7   0       21.67       23.49      8.16 o 
   6   7   0       16.47       20.80      9.05 o 
   0   8   0       18.02       22.14      7.62 o 
   1   8   0       50.45       55.40      8.96 o 
   2   8   0       21.67        2.96      8.34 o 
   3   8   0       11.57       13.89      7.08 o 
   4   8   0       10.29       -2.51      9.23 o 
   5   8   0       25.13       16.40      9.77 o 
   1   9   0       22.12       -1.61      9.32 o 
   2   9   0       16.53       34.69      7.98 o 
   3   9   0        1.72        6.19      6.63 o 
   4   9   0        9.80       -9.41      9.41 o 
   0  10   0        8.63        5.65      8.34 o 
   1  10   0        9.05       -7.62      8.61 o 
   2  10   0        6.01       21.42      8.78 o 
  -2 -10   1        4.34       15.51      6.54 o 
  -1 -10   1       10.05       18.91      9.41 o 
   0 -10   1        1.61       -5.77      5.77 o 
   1 -10   1        1.97       10.49      8.34 o 
   2 -10   1       10.93       38.10      8.43 o 
  -4  -9   1        2.31       -0.09      9.86 o 
  -3  -9   1        1.43       -1.79      7.71 o 
  -2  -9   1        0.05       -0.81      7.08 o 
  -1  -9   1       47.33       45.00     11.03 o 
   0  -9   1        3.57       -1.23     10.17 o 
   1  -9   1       23.61       29.58      8.96 o 
   2  -9   1       23.80       22.05      9.59 o 
   3  -9   1        0.65       -7.17      7.17 o 
   4  -9   1       29.15       42.14      7.15 o 
  -6  -8   1        0.42       -8.96      8.96 o 
  -5  -8   1       35.47       24.29      9.95 o 
  -4  -8   1        5.13        5.83      4.97 o 
  -3  -8   1        3.86       11.47      6.36 o 
  -2  -8   1      109.79      126.03     12.46 o 
  -1  -8   1      212.70      187.62     15.06 o 
   0  -8   1        9.47        9.39      4.69 o 
   1  -8   1      222.72      230.11     15.24 o 
   2  -8   1        1.61        4.39      5.92 o 
   3  -8   1        6.25       13.98      5.74 o 
   4  -8   1       26.90       31.62      7.13 o 
   5  -8   1        9.77       19.27      8.25 o 
  -7  -7   1        1.27        0.99      7.44 o 
  -6  -7   1       11.16        3.59      8.61 o 
  -5  -7   1       33.61       27.16      8.43 o 
  -4  -7   1       87.93       88.03     10.49 o 
  -3  -7   1      338.86      350.40     18.38 o 
  -2  -7   1       17.59       22.23      6.90 o 
  -1  -7   1       95.17      113.75     10.04 o 
   0  -7   1       26.52       29.27      4.21 o 
   1  -7   1       99.00      104.34      9.86 o 
   2  -7   1      107.68      110.08     10.76 o 
   3  -7   1       76.67       74.58     10.04 o 
   4  -7   1       28.11       14.70      8.16 o 
   5  -7   1       95.73       90.54     12.91 o 
   6  -7   1        2.15        5.47      8.61 o 
  -7  -6   1        3.37       -8.25      8.52 o 
  -6  -6   1        9.78       22.50      7.98 o 
  -5  -6   1       55.65       51.01      9.77 o 
  -4  -6   1      244.87      239.70     14.61 o 
  -3  -6   1      541.57      575.67     19.99 o 
  -2  -6   1       62.20       68.31      7.89 o 
  -1  -6   1       20.69       18.73      5.56 o 
   0  -6   1       42.74       43.53      8.29 o 
   1  -6   1        0.35        2.51      3.59 o 
   2  -6   1      128.83      136.43      9.59 o 
   3  -6   1      146.79      156.06     11.56 o 
   4  -6   1        7.47       -1.97      6.99 o 
   5  -6   1       32.32       29.76      7.53 o 
   6  -6   1        6.92        5.74      6.72 o 
   7  -6   1        0.44        4.66      6.45 o 
  -8  -5   1       30.47       16.40     10.22 o 
  -7  -5   1        7.24       15.87      7.44 o 
  -6  -5   1       14.72       10.22      6.01 o 
  -5  -5   1       20.52       15.78      5.83 o 
  -4  -5   1       61.41       53.69      7.26 o 
  -3  -5   1       36.23       35.23      5.83 o 
  -2  -5   1      673.82      677.05     19.09 o 
  -1  -5   1       53.83       54.41      6.10 o 
   0  -5   1        4.03        3.77      2.47 o 
   1  -5   1      148.49      177.31      9.59 o 
   2  -5   1       68.34       67.14      7.08 o 
   3  -5   1       67.26       58.80      6.81 o 
   4  -5   1      182.12      154.45     11.29 o 
   5  -5   1       56.11       47.96      8.43 o 
   6  -5   1       13.07        8.25      7.26 o 
   7  -5   1        5.78       -4.30      7.98 o 
   8  -5   1        0.39        0.99      6.54 o 
  -8  -4   1        0.83        1.79      7.44 o 
  -7  -4   1        6.37        8.52      7.08 o 
  -6  -4   1       20.98       18.56      6.99 o 
  -5  -4   1       70.43       55.85      7.98 o 
  -4  -4   1       80.90       90.98      8.52 o 
  -3  -4   1       62.79       69.74      6.99 o 
  -2  -4   1       25.87       17.66      4.57 o 
  -1  -4   1       66.04       81.21      6.36 o 
   0  -4   1      201.07      199.74     11.34 o 
   1  -4   1       15.36       24.02      4.21 o 
   2  -4   1      259.68      285.86     11.56 o 
   3  -4   1       37.69       37.92      5.56 o 
   4  -4   1      166.48      161.35     10.76 o 
   5  -4   1      126.74      137.60     10.49 o 
   6  -4   1       38.66       42.49      7.89 o 
   7  -4   1        6.73       16.05      6.63 o 
   8  -4   1       18.50       29.76      9.77 o 
  -9  -3   1        6.36       13.98      8.61 o 
  -8  -3   1       16.96        9.41      7.26 o 
  -7  -3   1        7.54        5.83      6.01 o 
  -6  -3   1       73.00       61.94      9.32 o 
  -5  -3   1       71.34       79.78      7.98 o 
  -4  -3   1      239.20      244.54     11.47 o 
  -3  -3   1      118.15      133.74      8.07 o 
  -2  -3   1      100.00      102.46      6.81 o 
  -1  -3   1      202.81      208.68      8.34 o 
   0  -3   1     1206.05     1302.75     14.88 o 
   1  -3   1      268.40      284.79      9.59 o 
   2  -3   1      790.03      868.53     16.22 o 
   3  -3   1      971.30      924.64     20.17 o 
   4  -3   1      264.24      238.62     12.01 o 
   5  -3   1       70.99       79.06      8.16 o 
   6  -3   1       21.41       29.22      6.54 o 
   7  -3   1       26.26       24.83      7.98 o 
   8  -3   1       16.57       12.37      9.77 o 
  -9  -2   1        3.83       11.56     10.04 o 
  -8  -2   1      154.94      167.90     14.79 o 
  -7  -2   1       26.54       32.63      6.72 o 
  -6  -2   1       75.58       81.30      9.14 o 
  -5  -2   1      109.68       81.66      7.98 o 
  -4  -2   1      348.83      309.35     12.55 o 
  -3  -2   1      325.33      293.93     10.58 o 
  -2  -2   1      112.39      106.13      5.74 o 
  -1  -2   1     1005.99     1011.41     13.45 o 
   0  -2   1      245.90      261.54     17.21 o 
   1  -2   1     2676.38     2832.01     22.95 o 
   2  -2   1      182.85      182.60      7.80 o 
   3  -2   1     1133.08     1122.75     19.27 o 
   4  -2   1      243.14      210.03     10.85 o 
   5  -2   1      138.95      128.01      9.50 o 
   6  -2   1       10.66        8.43      4.93 o 
   7  -2   1        1.89        6.45      6.01 o 
   8  -2   1       20.68       39.17      9.50 o 
   9  -2   1       14.87       33.88      9.32 o 
  -9  -1   1       13.74       16.14      9.23 o 
  -8  -1   1       43.32       42.58     10.76 o 
  -7  -1   1        9.18        5.38      6.45 o 
  -6  -1   1      126.25      108.20     10.04 o 
  -5  -1   1       93.37       85.61      8.25 o 
  -4  -1   1       70.23       65.26      5.74 o 
  -3  -1   1      276.12      209.85      8.87 o 
  -2  -1   1      298.52      236.83      7.53 o 
  -1  -1   1     3634.38     3184.29     19.27 o 
   0  -1   1     3684.09     3595.67     52.79 o 
   1  -1   1      163.38      151.67      5.29 o 
   2  -1   1     1784.03     1669.19     18.65 o 
   3  -1   1      328.95      308.00     10.85 o 
   4  -1   1       64.36       53.96      6.10 o 
   5  -1   1       50.79       61.85      6.27 o 
   6  -1   1      112.32       97.08     10.76 o 
   7  -1   1       53.67       40.52      9.59 o 
   8  -1   1       84.48       91.43     12.91 o 
   9  -1   1        1.95        1.97      7.71 o 
  -9   0   1        2.08       -3.76      8.70 o 
  -8   0   1       33.21       39.80      8.78 o 
  -7   0   1        1.59        2.69      5.11 o 
  -6   0   1       26.76       30.12      7.08 o 
  -5   0   1       57.35       58.54      6.27 o 
  -4   0   1        4.50        8.16      3.32 o 
  -3   0   1      640.24      547.07     13.18 o 
  -2   0   1      715.79      477.16      9.14 o 
  -1   0   1     1494.60     1218.84     10.58 o 
   0   0   1      685.07      892.46      9.01 o 
   1   0   1      509.61      539.90      7.62 o 
   2   0   1       77.80       76.64      4.57 o 
   3   0   1       97.81      113.04      6.54 o 
   4   0   1        6.01        5.38      2.69 o 
   5   0   1      118.53      118.95      9.05 o 
   6   0   1        0.33        5.74      5.74 o 
   7   0   1      473.01      538.47     22.77 o 
   8   0   1        4.96       -1.61     11.74 o 
   9   0   1       15.30       27.25      8.78 o 
  -9   1   1       13.79       20.89     10.04 o 
  -8   1   1       43.25       45.00     12.19 o 
  -7   1   1        9.18        9.41      6.63 o 
  -6   1   1      126.27      151.76     11.38 o 
  -5   1   1       93.62       98.34      8.34 o 
  -4   1   1       70.13       74.85      6.72 o 
  -3   1   1      276.41      229.30      8.87 o 
  -2   1   1      299.50      184.66      6.99 o 
  -1   1   1     3636.94     2977.22     18.56 o 
   0   1   1     3679.61     3642.56     62.12 o 
   1   1   1      163.81      159.74      5.56 o 
   2   1   1     1785.37     1979.35     20.08 o 
   3   1   1      329.47      401.23     11.83 o 
   4   1   1       64.46       77.81      6.10 o 
   5   1   1       50.73       56.38      6.63 o 
   6   1   1      112.39      118.06     11.29 o 
   7   1   1       53.87       71.98      9.23 o 
   8   1   1       84.29      119.76     12.91 o 
   9   1   1        1.94        2.96      8.52 o 
  -9   2   1        3.84       -0.99     10.58 o 
  -8   2   1      154.75      245.88     16.58 o 
  -7   2   1       26.59       37.56      7.44 o 
  -6   2   1       75.60       79.24      9.05 o 
  -5   2   1      109.58      103.71      8.52 o 
  -4   2   1      348.90      324.50     12.73 o 
  -3   2   1      325.81      275.38     10.40 o 
  -2   2   1      112.82       86.14      5.47 o 
  -1   2   1     1006.00      905.19     12.82 o 
   0   2   1      246.05      265.10      9.10 o 
   1   2   1     2675.31     2557.26     21.96 o 
   2   2   1      182.99      167.90      7.71 o 
   3   2   1     1134.11     1192.31     19.54 o 
   4   2   1      243.23      232.17     11.29 o 
   5   2   1      139.13      146.65     10.49 o 
   6   2   1       10.61       19.81      5.02 o 
   7   2   1        1.87       10.85      5.11 o 
   8   2   1       20.65       25.64      8.61 o 
   9   2   1       14.87       13.98     11.03 o 
  -8   3   1       16.87       14.61      8.43 o 
  -7   3   1        7.56       15.33      5.56 o 
  -6   3   1       73.05       64.63      8.43 o 
  -5   3   1       71.22       59.52      8.61 o 
  -4   3   1      239.47      249.92     11.29 o 
  -3   3   1      118.46      128.19      7.62 o 
  -2   3   1      100.20       94.66      6.19 o 
  -1   3   1      203.38      174.44      7.89 o 
   0   3   1     1204.81     1299.05     15.55 o 
   1   3   1      268.09      244.99      8.78 o 
   2   3   1      789.05      749.30     16.49 o 
   3   3   1      970.73      895.78     19.72 o 
   4   3   1      264.16      238.80     11.65 o 
   5   3   1       70.97       65.53      8.61 o 
   6   3   1       21.33       21.69      6.36 o 
   7   3   1       26.28       32.54      8.87 o 
   8   3   1       16.55       14.16      9.68 o 
  -8   4   1        0.83        0.00      7.71 o 
  -7   4   1        6.34        0.81      7.44 o 
  -6   4   1       21.00       13.98      5.56 o 
  -5   4   1       70.26       59.52      8.16 o 
  -4   4   1       80.85       87.58      8.16 o 
  -3   4   1       62.74       40.97      5.92 o 
  -2   4   1       25.87       23.75      4.66 o 
  -1   4   1       66.23       71.17      5.92 o 
   0   4   1      201.21      211.73      6.75 o 
   1   4   1       15.42       20.53      3.68 o 
   2   4   1      259.65      245.44     10.94 o 
   3   4   1       37.47       44.46      5.83 o 
   4   4   1      166.92      168.08     11.29 o 
   5   4   1      126.70      121.28     10.40 o 
   6   4   1       38.65       46.79      7.80 o 
   7   4   1        6.70        3.23      6.99 o 
   8   4   1       18.47       33.70     10.22 o 
  -8   5   1       30.50       47.51      9.23 o 
  -7   5   1        7.27        0.81      8.07 o 
  -6   5   1       14.69       17.57      6.72 o 
  -5   5   1       20.49       18.38      5.74 o 
  -4   5   1       61.51       57.28      8.25 o 
  -3   5   1       36.13       41.14      6.81 o 
  -2   5   1      673.25      612.60     18.02 o 
  -1   5   1       53.68       50.11      6.45 o 
   0   5   1        4.04        4.02      5.15 o 
   1   5   1      148.16      176.59      9.68 o 
   2   5   1       68.32       67.86      6.63 o 
   3   5   1       67.46       57.10      7.26 o 
   4   5   1      182.33      156.33     11.38 o 
   5   5   1       56.09       43.65      9.50 o 
   6   5   1       13.07       24.83      6.99 o 
   7   5   1        5.73       -1.70      7.89 o 
   8   5   1        0.40        1.97      7.44 o 
  -7   6   1        3.35       11.03      7.08 o 
  -6   6   1        9.81        8.87      6.81 o 
  -5   6   1       55.54       51.99      9.59 o 
  -4   6   1      245.17      220.16     14.79 o 
  -3   6   1      541.91      482.09     19.36 o 
  -2   6   1       62.38       47.06      7.26 o 
  -1   6   1       20.77       20.80      5.11 o 
   0   6   1       42.83       46.37      4.14 o 
   1   6   1        0.35       -2.96      4.57 o 
   2   6   1      128.66      112.50      9.50 o 
   3   6   1      146.59      126.57     11.92 o 
   4   6   1        7.44       11.03      6.10 o 
   5   6   1       32.20       23.40      7.44 o 
   6   6   1        6.94        0.00      7.62 o 
   7   6   1        0.44       -3.76      6.63 o 
  -6   7   1       11.18        1.79      8.61 o 
  -5   7   1       33.61       17.66      9.14 o 
  -4   7   1       88.02       79.78     10.13 o 
  -3   7   1      338.99      323.42     17.03 o 
  -2   7   1       17.64       16.14      6.72 o 
  -1   7   1       95.24       80.77      9.14 o 
   0   7   1       26.58       20.85      4.85 o 
   1   7   1       99.11       96.81     10.49 o 
   2   7   1      107.82      100.40     10.58 o 
   3   7   1       76.76       60.78      9.50 o 
   4   7   1       28.08       38.46      8.43 o 
   5   7   1       95.83       83.63     11.74 o 
   6   7   1        2.15       27.52      7.08 o 
  -6   8   1        0.43       -8.61      8.61 o 
  -5   8   1       35.55       40.70      9.77 o 
  -4   8   1        5.14       10.76      7.89 o 
  -3   8   1        3.87        5.38      6.01 o 
  -2   8   1      109.76      122.81     11.56 o 
  -1   8   1      212.68      224.46     15.33 o 
   0   8   1        9.47       12.77      6.95 o 
   1   8   1      222.62      238.35     14.79 o 
   2   8   1        1.63        7.35      6.19 o 
   3   8   1        6.23        2.33      6.72 o 
   4   8   1       26.93       40.43      8.52 o 
   5   8   1        9.76       12.91      7.62 o 
  -4   9   1        2.31        6.63      6.19 o 
  -3   9   1        1.43        4.39      7.44 o 
  -2   9   1        0.05        5.02      6.90 o 
  -1   9   1       47.30       57.37     11.83 o 
   0   9   1        3.56        9.75      4.69 o 
   1   9   1       23.61       29.67      7.53 o 
   2   9   1       23.83       39.17      8.25 o 
   3   9   1        0.64       -3.59      7.98 o 
   4   9   1       29.08       13.45     10.04 o 
  -2  10   1        4.33       -4.84      7.98 o 
  -1  10   1       10.06       12.37      8.78 o 
   0  10   1        1.60       -6.37      6.37 o 
   1  10   1        1.97       -2.87      8.61 o 
   2  10   1       10.92       18.65      9.68 o 
  -2 -10   2        5.51        9.77      7.44 o 
  -1 -10   2        2.05        3.76      7.26 o 
   0 -10   2        9.37        3.17      5.92 o 
   1 -10   2       11.96       -1.88      9.86 o 
   2 -10   2       44.23       59.16     11.03 o 
  -4  -9   2        6.59        8.39     22.99 o 
  -3  -9   2       10.15       21.24      7.53 o 
  -2  -9   2        3.27        0.81      6.63 o 
  -1  -9   2       16.06       18.91      8.52 o 
   0  -9   2       35.70       40.93     11.03 o 
   1  -9   2      116.65      144.23     14.25 o 
   2  -9   2       29.96       30.93     11.12 o 
   3  -9   2       22.30       37.92      7.35 o 
   4  -9   2       11.68       20.97      5.90 o 
  -6  -8   2        7.82        9.86      7.89 o 
  -5  -8   2        2.29       -9.05      9.05 o 
  -4  -8   2        2.44        9.91      4.18 o 
  -3  -8   2       25.53       27.61      7.71 o 
  -2  -8   2       72.40       69.02     10.49 o 
  -1  -8   2       56.25       64.81      8.87 o 
   0  -8   2       43.79       44.98      8.07 o 
   1  -8   2        6.70        9.95      6.81 o 
   2  -8   2       12.09       18.56      6.36 o 
   3  -8   2        9.93        3.14      7.89 o 
   4  -8   2        7.92        4.89      9.37 o 
   5  -8   2        4.85       13.98      7.35 o 
  -7  -7   2        5.15        9.95     10.22 o 
  -6  -7   2       20.66       -1.79      9.59 o 
  -5  -7   2       16.32       27.07      8.61 o 
  -4  -7   2       29.21       44.64      8.52 o 
  -3  -7   2      247.87      258.79     15.69 o 
  -2  -7   2       51.62       71.35      8.61 o 
  -1  -7   2        7.24        7.80      3.94 o 
   0  -7   2       15.19       14.03      3.97 o 
   1  -7   2      159.45      151.04     12.10 o 
   2  -7   2      152.24      199.99     12.82 o 
   3  -7   2       62.01       62.84      8.87 o 
   4  -7   2        5.78        7.53      6.81 o 
   5  -7   2       24.98       22.41     10.67 o 
   6  -7   2       29.39       27.79      9.68 o 
  -7  -6   2        3.63       -3.59      8.07 o 
  -6  -6   2       14.88        7.98      6.63 o 
  -5  -6   2       23.79        9.14      7.71 o 
  -4  -6   2      172.80      184.03     12.64 o 
  -3  -6   2      366.32      367.08     17.39 o 
  -2  -6   2      117.39      103.71      9.68 o 
  -1  -6   2       12.78       13.00      5.74 o 
   0  -6   2      259.82      269.97      9.25 o 
   1  -6   2       56.24       57.73      6.99 o 
   2  -6   2        2.63        4.84      3.59 o 
   3  -6   2        5.74        8.25      5.47 o 
   4  -6   2      364.01      354.89     18.11 o 
   5  -6   2        7.54       19.27      6.10 o 
   6  -6   2        8.34        7.53      7.80 o 
   7  -6   2        3.98        5.74      7.35 o 
  -8  -5   2        6.44        4.75      9.32 o 
  -7  -5   2        7.89        6.63      7.98 o 
  -6  -5   2       19.39       19.45      6.54 o 
  -5  -5   2       24.61       35.77      6.63 o 
  -4  -5   2       95.24       74.94      9.14 o 
  -3  -5   2      159.80      143.96      9.77 o 
  -2  -5   2       12.70       10.49      4.66 o 
  -1  -5   2      173.71      193.17      9.86 o 
   0  -5   2       88.63       89.09      5.18 o 
   1  -5   2      204.29      211.10     10.67 o 
   2  -5   2       45.44       46.61      6.10 o 
   3  -5   2       15.08       15.69      5.83 o 
   4  -5   2      107.74       94.12     10.13 o 
   5  -5   2        0.49        6.63      6.01 o 
   6  -5   2       29.60       29.76      8.70 o 
   7  -5   2       15.27       21.96      8.43 o 
  -8  -4   2        6.76        9.86      7.53 o 
  -7  -4   2       10.20       12.28      8.16 o 
  -6  -4   2       28.61       33.62      6.36 o 
  -5  -4   2       11.79       22.41      5.47 o 
  -4  -4   2        0.47       -0.45      4.21 o 
  -3  -4   2      184.85      174.53      9.86 o 
  -2  -4   2      228.49      240.95     10.67 o 
  -1  -4   2      176.89      167.00      8.87 o 
   0  -4   2      713.71      754.07     12.20 o 
   1  -4   2        0.88       -3.59      3.59 o 
   2  -4   2       84.86       82.65      6.90 o 
   3  -4   2       28.69       19.09      4.93 o 
   4  -4   2       19.23       15.78      5.02 o 
   5  -4   2       83.28       74.85      9.05 o 
   6  -4   2       63.12       70.19      9.95 o 
   7  -4   2       12.29       16.40      8.07 o 
   8  -4   2        4.45        9.50      6.45 o 
  -9  -3   2        2.92        2.96      7.89 o 
  -8  -3   2       13.04       10.22      8.07 o 
  -7  -3   2       66.73       62.03      9.77 o 
  -6  -3   2        3.01        6.10      4.84 o 
  -5  -3   2       25.00       11.65      5.65 o 
  -4  -3   2       49.04       47.87      6.63 o 
  -3  -3   2      785.18      692.29     17.57 o 
  -2  -3   2      209.74      195.95      8.61 o 
  -1  -3   2      428.04      438.16     11.92 o 
   0  -3   2     1398.44     1479.15     15.91 o 
   1  -3   2       90.16       94.93      6.10 o 
   2  -3   2      356.53      350.31     11.47 o 
   3  -3   2       30.50       26.53      4.84 o 
   4  -3   2       79.99       76.28      7.44 o 
   5  -3   2      121.11      112.68      9.86 o 
   6  -3   2       53.38       46.97      8.61 o 
   7  -3   2       50.77       63.20      9.41 o 
   8  -3   2       29.68       32.54     11.47 o 
  -9  -2   2       17.68       27.79      8.70 o 
  -8  -2   2        8.70        1.61      7.53 o 
  -7  -2   2       19.52       24.74      6.27 o 
  -6  -2   2       99.36       63.47      9.59 o 
  -5  -2   2      214.82      224.10     12.10 o 
  -4  -2   2      412.85      384.56     13.80 o 
  -3  -2   2      651.14      576.30     14.70 o 
  -2  -2   2      908.60      844.50     14.34 o 
  -1  -2   2     1060.62     1103.74     14.61 o 
   0  -2   2      632.39      718.93      9.99 o 
   1  -2   2     1245.36     1353.66     16.58 o 
   2  -2   2      226.08      194.79      8.25 o 
   3  -2   2      801.02      825.50     16.76 o 
   4  -2   2      361.20      366.72     13.89 o 
   5  -2   2       82.77       92.60      8.61 o 
   6  -2   2        5.09        8.61      5.56 o 
   7  -2   2       13.54       10.31      7.71 o 
   8  -2   2       14.27       14.79      8.96 o 
  -9  -1   2        1.30       -2.78      8.16 o 
  -8  -1   2       42.66       61.22     10.49 o 
  -7  -1   2       89.22       94.57     10.04 o 
  -6  -1   2       94.12       69.29      7.98 o 
  -5  -1   2      410.79      337.94     14.52 o 
  -4  -1   2      516.07      441.75     13.98 o 
  -3  -1   2      247.49      186.36      8.34 o 
  -2  -1   2     2507.79     2020.22     19.99 o 
  -1  -1   2     3485.41     3248.39     20.71 o 
   0  -1   2     6868.19     6631.00     81.80 o 
   1  -1   2     5808.52     5515.84    124.51 o 
   2  -1   2      242.82      224.01      8.16 o 
   3  -1   2      449.01      385.72     12.19 o 
   4  -1   2       44.00       44.46      5.92 o 
   5  -1   2       56.89       61.22      6.19 o 
   6  -1   2      156.34      154.18     12.37 o 
   7  -1   2       12.00       12.91      7.26 o 
   8  -1   2        5.13       14.43      6.54 o 
   9  -1   2        8.34       21.96      7.62 o 
  -9   0   2       11.29       20.53      8.78 o 
  -8   0   2      115.63      127.74     13.00 o 
  -7   0   2      490.47      479.40     20.89 o 
  -6   0   2       67.02       64.00      7.98 o 
  -5   0   2       11.78       17.93      4.12 o 
  -4   0   2        2.63       -3.23      3.23 o 
  -3   0   2      504.75      373.62     11.12 o 
  -2   0   2      582.18      475.45      9.68 o 
  -1   0   2      975.34      996.98     10.67 o 
   0   0   2     1411.54     1644.23     41.23 o 
   1   0   2       44.58       47.33      3.59 o 
   2   0   2       15.99       17.75      3.14 o 
   3   0   2        0.32       -3.14      3.14 o 
   4   0   2        1.33        3.05      3.41 o 
   5   0   2        5.16        7.62      4.21 o 
   6   0   2       36.30       38.28      7.44 o 
   7   0   2        3.76       12.82      7.17 o 
   8   0   2       26.68       48.14     10.04 o 
   9   0   2        0.00       -8.96      8.96 o 
  -9   1   2        1.30       19.72      6.27 o 
  -8   1   2       42.63       62.84      9.95 o 
  -7   1   2       89.31       95.38     10.85 o 
  -6   1   2       93.81      122.81      9.77 o 
  -5   1   2      410.71      516.78     16.85 o 
  -4   1   2      515.77      513.64     15.15 o 
  -3   1   2      247.98      179.64      7.62 o 
  -2   1   2     2506.42     1875.90     19.00 o 
  -1   1   2     3484.16     3073.23     20.08 o 
   0   1   2     6868.56     6781.55    181.30 o 
   1   1   2     5807.64     5735.73    126.48 o 
   2   1   2      242.79      266.59      8.61 o 
   3   1   2      448.50      484.06     13.36 o 
   4   1   2       44.07       53.43      6.19 o 
   5   1   2       56.95       61.76      7.17 o 
   6   1   2      156.31      182.96     12.19 o 
   7   1   2       11.99       15.06      6.19 o 
   8   1   2        5.13        5.11      7.80 o 
   9   1   2        8.32        6.99      9.86 o 
  -9   2   2       17.63       11.47      9.68 o 
  -8   2   2        8.69       -6.54      7.89 o 
  -7   2   2       19.54       15.15      7.08 o 
  -6   2   2       99.54       91.79      8.96 o 
  -5   2   2      214.75      219.17     11.65 o 
  -4   2   2      413.01      405.62     13.45 o 
  -3   2   2      650.25      544.12     14.16 o 
  -2   2   2      908.79      705.29     13.36 o 
  -1   2   2     1059.81      989.27     13.71 o 
   0   2   2      631.96      703.25     14.84 o 
   1   2   2     1245.61     1310.54     16.58 o 
   2   2   2      225.69      210.48      8.34 o 
   3   2   2      802.27      859.65     18.65 o 
   4   2   2      362.08      402.22     15.06 o 
   5   2   2       82.61       84.26      8.43 o 
   6   2   2        5.11        2.51      5.83 o 
   7   2   2       13.52       25.10      6.90 o 
   8   2   2       14.29       27.07      8.87 o 
  -9   3   2        2.92        9.95      7.17 o 
  -8   3   2       13.03       22.14      8.16 o 
  -7   3   2       66.75       67.41      8.78 o 
  -6   3   2        2.98        1.25      4.84 o 
  -5   3   2       25.03       27.52      5.47 o 
  -4   3   2       49.18       50.20      5.38 o 
  -3   3   2      785.65      665.22     17.21 o 
  -2   3   2      209.70      196.13      8.61 o 
  -1   3   2      428.09      337.14     10.76 o 
   0   3   2     1397.82     1471.66     26.80 o 
   1   3   2       90.36       79.51      5.92 o 
   2   3   2      356.72      331.94     11.74 o 
   3   3   2       30.40       28.15      4.66 o 
   4   3   2       79.82       70.64      7.62 o 
   5   3   2      121.17      122.99     10.49 o 
   6   3   2       53.30       60.87      9.14 o 
   7   3   2       50.67       50.29      9.68 o 
   8   3   2       29.67       38.10     10.85 o 
  -8   4   2        6.74       21.60      6.99 o 
  -7   4   2       10.17       13.89      8.07 o 
  -6   4   2       28.60       24.47      7.26 o 
  -5   4   2       11.80        9.59      5.83 o 
  -4   4   2        0.45       -1.43      3.85 o 
  -3   4   2      184.57      148.27      9.59 o 
  -2   4   2      228.62      216.12     10.04 o 
  -1   4   2      176.43      154.72      8.07 o 
   0   4   2      714.14      782.65     12.33 o 
   1   4   2        0.89        0.99      3.41 o 
   2   4   2       84.81       77.72      6.72 o 
   3   4   2       28.86       20.98      5.38 o 
   4   4   2       19.19        8.70      5.29 o 
   5   4   2       83.42       73.95      8.87 o 
   6   4   2       63.07       73.33      9.32 o 
   7   4   2       12.30       27.16      8.16 o 
   8   4   2        4.45       10.49      6.99 o 
  -8   5   2        6.45       20.17      8.34 o 
  -7   5   2        7.94       10.85      6.19 o 
  -6   5   2       19.34        6.54      7.44 o 
  -5   5   2       24.50       22.68      6.72 o 
  -4   5   2       95.21       94.57      9.32 o 
  -3   5   2      159.91      132.94      9.41 o 
  -2   5   2       12.75        8.78      4.75 o 
  -1   5   2      173.54      168.70      9.95 o 
   0   5   2       88.67      105.79      5.48 o 
   1   5   2      204.29      194.52     10.85 o 
   2   5   2       45.31       47.24      6.01 o 
   3   5   2       15.18       12.73      5.29 o 
   4   5   2      107.86      111.42     10.04 o 
   5   5   2        0.50       12.01      4.66 o 
   6   5   2       29.49       23.04      7.53 o 
   7   5   2       15.24       18.56      8.78 o 
  -7   6   2        3.63        8.16      6.10 o 
  -6   6   2       14.88        4.84      7.35 o 
  -5   6   2       23.75       29.76      7.35 o 
  -4   6   2      173.04      149.61     12.82 o 
  -3   6   2      366.53      310.60     15.69 o 
  -2   6   2      117.27      103.53     10.13 o 
  -1   6   2       12.81        7.53      6.19 o 
   0   6   2      259.55      257.57      9.25 o 
   1   6   2       56.31       58.36      7.44 o 
   2   6   2        2.63       -2.69      4.84 o 
   3   6   2        5.75        8.34      4.66 o 
   4   6   2      363.87      350.14     17.84 o 
   5   6   2        7.62       11.21      6.45 o 
   6   6   2        8.35        4.21      8.25 o 
   7   6   2        4.00        1.88      6.81 o 
  -7   7   2        5.17       -0.99      9.77 o 
  -6   7   2       20.66       12.46      9.32 o 
  -5   7   2       16.37       12.82      7.53 o 
  -4   7   2       29.19       36.21      7.35 o 
  -3   7   2      247.80      236.65     14.25 o 
  -2   7   2       51.50       56.03      7.62 o 
  -1   7   2        7.22       16.76      4.57 o 
   0   7   2       15.12       12.94      3.70 o 
   1   7   2      159.64      170.14     12.46 o 
   2   7   2      152.23      159.29     12.10 o 
   3   7   2       62.11       60.42      9.32 o 
   4   7   2        5.76        6.01      6.99 o 
   5   7   2       24.97       27.52      9.23 o 
   6   7   2       29.41       37.29      9.32 o 
  -6   8   2        7.82       13.89      7.80 o 
  -5   8   2        2.28       -7.62      7.62 o 
  -4   8   2        2.42       -7.71      7.71 o 
  -3   8   2       25.48       16.14      8.34 o 
  -2   8   2       72.44       70.01      9.32 o 
  -1   8   2       56.21       59.97      8.87 o 
   0   8   2       43.80       57.46      5.23 o 
   1   8   2        6.70       14.97      6.45 o 
   2   8   2       12.10       11.12      5.65 o 
   3   8   2        9.95       11.12      6.81 o 
   4   8   2        7.92       11.12      7.89 o 
   5   8   2        4.84       20.62      6.36 o 
  -4   9   2        6.59        1.88      8.16 o 
  -3   9   2       10.14        4.39      7.44 o 
  -2   9   2        3.29       11.03      5.92 o 
  -1   9   2       16.08        7.44      7.17 o 
   0   9   2       35.77       36.47      6.77 o 
   1   9   2      116.60      110.44     13.18 o 
   2   9   2       29.98       22.41      9.95 o 
   3   9   2       22.33       26.35      9.14 o 
   4   9   2       11.65       11.65      9.50 o 
  -2  10   2        5.49        3.94      6.99 o 
  -1  10   2        2.04        8.61      8.25 o 
   0  10   2        9.37       13.97      7.08 o 
   1  10   2       11.99       19.18     10.31 o 
   2  10   2       44.21       50.47     11.74 o 
  -2 -10   3       11.39        8.78      8.43 o 
  -1 -10   3        2.70       12.46      8.16 o 
   0 -10   3        7.93        1.72      7.17 o 
   1 -10   3        9.57        7.71      8.96 o 
   2 -10   3       19.46       37.92     10.49 o 
  -4  -9   3        6.60       14.57      9.41 o 
  -3  -9   3        4.73        7.08      8.52 o 
  -2  -9   3        5.00       11.03      8.34 o 
  -1  -9   3        6.95       -1.70      8.52 o 
   0  -9   3       38.20       41.23      6.45 o 
   1  -9   3       21.68       31.91      9.50 o 
   2  -9   3       57.71       59.25     10.76 o 
   3  -9   3       28.52       36.74      6.94 o 
   4  -9   3       14.67       25.87      6.74 o 
  -6  -8   3       19.93       12.82      9.68 o 
  -5  -8   3        4.34        6.27      7.71 o 
  -4  -8   3        1.42       -3.32      4.85 o 
  -3  -8   3       10.82       26.26      8.43 o 
  -2  -8   3       18.81       33.70      7.08 o 
  -1  -8   3        0.66       -1.43      6.19 o 
   0  -8   3      205.73      204.93     18.51 o 
   1  -8   3       46.86       55.67      8.07 o 
   2  -8   3       47.21       56.56      8.16 o 
   3  -8   3       25.57       21.69      8.70 o 
   4  -8   3        6.10        5.20      7.71 o 
   5  -8   3        7.02       -8.52      8.52 o 
  -7  -7   3        3.72        7.89      8.16 o 
  -6  -7   3        5.20        1.79      6.63 o 
  -5  -7   3       45.49       46.16      8.43 o 
  -4  -7   3       74.48       58.54      8.96 o 
  -3  -7   3      223.71      255.92     14.70 o 
  -2  -7   3      108.84      129.80     11.29 o 
  -1  -7   3       31.60       41.14      6.99 o 
   0  -7   3       16.64       16.52      4.23 o 
   1  -7   3      114.44      123.88     10.31 o 
   2  -7   3      123.18      114.20     11.38 o 
   3  -7   3       12.89       11.92      5.65 o 
   4  -7   3       38.55       38.28      9.05 o 
   5  -7   3       49.73       66.15     10.58 o 
   6  -7   3        2.08       -1.88      8.61 o 
  -7  -6   3        9.46        1.79      8.07 o 
  -6  -6   3        1.86       -3.23      6.27 o 
  -5  -6   3       13.17       15.51      7.44 o 
  -4  -6   3      132.74      117.97     11.47 o 
  -3  -6   3       32.15       41.77      7.17 o 
  -2  -6   3      106.11      111.42      9.59 o 
  -1  -6   3       39.08       36.57      6.72 o 
   0  -6   3       73.27       74.49      6.21 o 
   1  -6   3       42.20       29.58      6.54 o 
   2  -6   3       14.41       11.65      5.20 o 
   3  -6   3       12.20       12.73      5.83 o 
   4  -6   3       32.25       40.52      7.71 o 
   5  -6   3        3.35       -4.57      7.89 o 
   6  -6   3        8.98       13.71      7.53 o 
   7  -6   3        5.48       19.45      7.26 o 
  -8  -5   3        0.04       -6.63      8.34 o 
  -7  -5   3       25.19       27.34      7.98 o 
  -6  -5   3       31.00       32.45      7.35 o 
  -5  -5   3       14.98       19.45      6.36 o 
  -4  -5   3      386.96      354.89     15.78 o 
  -3  -5   3       42.38       39.53      6.63 o 
  -2  -5   3      180.72      203.66     10.67 o 
  -1  -5   3      274.19      290.43     12.28 o 
   0  -5   3      215.90      222.63     17.39 o 
   1  -5   3      491.96      526.73     16.94 o 
   2  -5   3       49.42       46.88      6.01 o 
   3  -5   3      120.31      123.61      9.59 o 
   4  -5   3       84.96       89.91      9.68 o 
   5  -5   3       60.94       47.78      8.43 o 
   6  -5   3        0.23       -6.45      6.45 o 
   7  -5   3        2.75        9.95      8.52 o 
  -8  -4   3       10.64       16.05      7.89 o 
  -7  -4   3        5.48       11.47      6.63 o 
  -6  -4   3       70.70       48.67      9.59 o 
  -5  -4   3       44.44       48.94      6.99 o 
  -4  -4   3      123.64      116.35      9.14 o 
  -3  -4   3      138.68      143.42      8.78 o 
  -2  -4   3       86.86       96.45      7.08 o 
  -1  -4   3      339.25      388.95     13.27 o 
   0  -4   3      147.93      164.06      6.12 o 
   1  -4   3      548.32      588.67     16.05 o 
   2  -4   3       92.98      104.16      7.26 o 
   3  -4   3        4.69        3.59      4.75 o 
   4  -4   3       31.73       35.95      6.36 o 
   5  -4   3      126.56      121.19     11.03 o 
   6  -4   3       46.17       41.86      9.68 o 
   7  -4   3       12.36        5.92      7.98 o 
   8  -4   3       17.90       12.64     10.13 o 
  -9  -3   3        1.55        2.96      8.16 o 
  -8  -3   3        8.12       20.26      7.17 o 
  -7  -3   3        7.19       16.58      6.81 o 
  -6  -3   3       65.52       35.23      8.96 o 
  -5  -3   3       91.09       86.59      7.89 o 
  -4  -3   3      169.51      144.50      9.59 o 
  -3  -3   3      632.90      608.39     16.76 o 
  -2  -3   3      519.79      477.60     13.71 o 
  -1  -3   3      314.54      317.24     10.67 o 
   0  -3   3      133.52      134.05      5.58 o 
   1  -3   3      686.58      743.93     16.14 o 
   2  -3   3      502.03      530.85     15.15 o 
   3  -3   3       51.01       47.60      6.72 o 
   4  -3   3      645.92      653.39     20.26 o 
   5  -3   3      100.38      116.80      9.23 o 
   6  -3   3       34.98       45.81      8.61 o 
   7  -3   3        4.70        3.14      6.01 o 
   8  -3   3       26.61       38.01      9.86 o 
  -9  -2   3        5.06        5.74      7.71 o 
  -8  -2   3        1.69        0.81      6.36 o 
  -7  -2   3        6.61        3.41      6.27 o 
  -6  -2   3       86.72       76.55      8.43 o 
  -5  -2   3       52.55       61.13      6.36 o 
  -4  -2   3       23.02       19.36      4.57 o 
  -3  -2   3       12.29        8.16      3.85 o 
  -2  -2   3      763.30      719.27     13.45 o 
  -1  -2   3      432.66      421.94     10.49 o 
   0  -2   3     2453.46     2633.43     28.46 o 
   1  -2   3      561.34      703.05     12.73 o 
   2  -2   3      226.95      221.59      9.50 o 
   3  -2   3      251.04      266.95     11.21 o 
   4  -2   3      124.05      111.33      8.52 o 
   5  -2   3      141.30      124.51     10.22 o 
   6  -2   3       14.24       20.44      6.10 o 
   7  -2   3       13.10       12.91      6.36 o 
   8  -2   3       28.56       46.43      9.68 o 
  -9  -1   3       11.51        3.76      9.32 o 
  -8  -1   3       46.73       43.48      8.70 o 
  -7  -1   3       16.29       20.62      5.92 o 
  -6  -1   3       46.61       52.17      6.54 o 
  -5  -1   3      387.24      326.02     13.89 o 
  -4  -1   3      200.34      187.80      9.50 o 
  -3  -1   3      118.02       98.34      6.01 o 
  -2  -1   3      621.70      542.59     10.94 o 
  -1  -1   3     1630.04     1608.78     15.78 o 
   0  -1   3     1226.71     1418.22     14.84 o 
   1  -1   3     5749.27     5667.24    139.75 o 
   2  -1   3      858.10      911.91     15.06 o 
   3  -1   3      429.12      427.67     13.36 o 
   4  -1   3       47.44       51.81      6.36 o 
   5  -1   3       63.05       61.85      7.26 o 
   6  -1   3      130.66      124.60     11.21 o 
   7  -1   3        8.15        6.63      7.17 o 
   8  -1   3        6.93        4.39      7.71 o 
  -9   0   3        7.34       12.01      8.25 o 
  -8   0   3        2.88        5.47      6.45 o 
  -7   0   3       67.10       70.28      9.86 o 
  -6   0   3        3.57        2.69      3.68 o 
  -5   0   3       17.42       16.67      4.21 o 
  -4   0   3      292.92      241.04     10.76 o 
  -3   0   3      191.75      157.86      7.98 o 
  -2   0   3      143.74      128.10      5.92 o 
  -1   0   3     2671.30     2946.48     19.90 o 
   0   0   3     1762.76     1723.80     66.15 o 
   1   0   3      292.59      298.59      7.89 o 
   2   0   3      398.64      413.51     11.29 o 
   3   0   3      286.63      300.38     11.38 o 
   4   0   3       15.26        6.01      4.66 o 
   5   0   3       13.75       13.98      5.65 o 
   6   0   3       62.32       67.68      9.05 o 
   7   0   3      450.69      508.17     23.40 o 
   8   0   3        4.98        1.70      8.34 o 
  -9   1   3       11.51        6.54      9.14 o 
  -8   1   3       46.72       57.01      9.32 o 
  -7   1   3       16.35       25.91      7.35 o 
  -6   1   3       46.56       57.73      7.53 o 
  -5   1   3      387.71      399.80     15.69 o 
  -4   1   3      200.32      182.87      8.96 o 
  -3   1   3      117.95      105.06      6.45 o 
  -2   1   3      621.53      576.21     11.12 o 
  -1   1   3     1630.29     1580.63     15.78 o 
   0   1   3     1228.06     1425.77     10.24 o 
   1   1   3     5750.30     5698.26    138.58 o 
   2   1   3      857.50     1008.10     16.14 o 
   3   1   3      429.39      495.98     13.89 o 
   4   1   3       47.40       52.35      6.10 o 
   5   1   3       62.97       65.53      7.98 o 
   6   1   3      130.37      153.20     11.83 o 
   7   1   3        8.12       11.83      6.90 o 
   8   1   3        6.95        9.59      6.01 o 
  -9   2   3        5.02        1.88      7.17 o 
  -8   2   3        1.72        3.23      7.08 o 
  -7   2   3        6.60        5.47      5.65 o 
  -6   2   3       86.52       66.42      8.61 o 
  -5   2   3       52.28       40.52      6.19 o 
  -4   2   3       23.06       21.78      4.39 o 
  -3   2   3       12.33        9.41      3.41 o 
  -2   2   3      762.53      674.01     12.82 o 
  -1   2   3      432.56      381.33     10.13 o 
   0   2   3     2452.53     2693.32     30.48 o 
   1   2   3      561.33      652.85     12.37 o 
   2   2   3      226.87      260.41      9.59 o 
   3   2   3      251.43      308.99     12.19 o 
   4   2   3      123.91      119.49      9.50 o 
   5   2   3      141.27      144.50     11.21 o 
   6   2   3       14.24       16.67      5.74 o 
   7   2   3       13.14       30.48      8.25 o 
   8   2   3       28.58       28.68     10.40 o 
  -9   3   3        1.54        4.93      8.34 o 
  -8   3   3        8.10        5.11      8.78 o 
  -7   3   3        7.19       12.28      6.54 o 
  -6   3   3       65.61       62.84      8.07 o 
  -5   3   3       91.16       81.84      8.25 o 
  -4   3   3      169.50      143.87      9.14 o 
  -3   3   3      633.06      556.31     16.14 o 
  -2   3   3      519.49      458.96     13.45 o 
  -1   3   3      314.23      280.66      9.77 o 
   0   3   3      133.30      118.59      5.70 o 
   1   3   3      686.08      767.50     15.15 o 
   2   3   3      502.83      553.26     14.88 o 
   3   3   3       51.19       58.45      6.27 o 
   4   3   3      646.43      698.93     20.35 o 
   5   3   3      100.36      108.73      9.77 o 
   6   3   3       34.92       47.96      8.43 o 
   7   3   3        4.70       -0.81      7.53 o 
   8   3   3       26.58       48.41     10.13 o 
  -8   4   3       10.63       -0.90      8.43 o 
  -7   4   3        5.43        6.19      5.74 o 
  -6   4   3       70.83       62.84      8.52 o 
  -5   4   3       44.45       50.29      7.17 o 
  -4   4   3      123.60      118.41      8.78 o 
  -3   4   3      139.07      122.81      9.05 o 
  -2   4   3       86.96       80.68      6.72 o 
  -1   4   3      338.95      313.65     11.92 o 
   0   4   3      147.95      151.42      6.27 o 
   1   4   3      547.80      556.76     15.87 o 
   2   4   3       93.19       89.55      7.26 o 
   3   4   3        4.70       14.07      3.76 o 
   4   4   3       31.63       27.07      5.92 o 
   5   4   3      126.62      135.45     11.74 o 
   6   4   3       46.18       45.00      8.96 o 
   7   4   3       12.34       24.47      8.25 o 
   8   4   3       17.88       33.26      9.77 o 
  -8   5   3        0.04        9.59      5.56 o 
  -7   5   3       25.17       33.35      9.32 o 
  -6   5   3       31.01       43.48      8.16 o 
  -5   5   3       14.94        8.87      5.83 o 
  -4   5   3      387.05      372.72     16.58 o 
  -3   5   3       42.35       40.25      6.10 o 
  -2   5   3      180.23      162.97     10.04 o 
  -1   5   3      274.08      271.88     12.01 o 
   0   5   3      215.80      235.16      7.95 o 
   1   5   3      491.90      488.72     16.22 o 
   2   5   3       49.52       32.90      6.54 o 
   3   5   3      120.13      117.34      9.50 o 
   4   5   3       84.99       76.01      9.32 o 
   5   5   3       60.89       52.17      8.34 o 
   6   5   3        0.23       -2.33      6.81 o 
   7   5   3        2.77        9.05      6.54 o 
  -7   6   3        9.49       10.04      6.99 o 
  -6   6   3        1.84        4.03      7.08 o 
  -5   6   3       13.22       24.11      6.90 o 
  -4   6   3      132.74      119.22     10.85 o 
  -3   6   3       32.19       26.44      7.26 o 
  -2   6   3      106.13       98.51      8.87 o 
  -1   6   3       39.16       33.08      6.45 o 
   0   6   3       73.02       67.38      6.21 o 
   1   6   3       42.04       38.01      6.81 o 
   2   6   3       14.41        8.34      5.38 o 
   3   6   3       12.23       -3.05      6.72 o 
   4   6   3       32.24       37.29      8.52 o 
   5   6   3        3.35       16.05      6.10 o 
   6   6   3        9.02        1.70      7.98 o 
   7   6   3        5.46        5.92      7.62 o 
  -7   7   3        3.71        1.97      7.44 o 
  -6   7   3        5.22        7.98      6.72 o 
  -5   7   3       45.52       43.21      8.96 o 
  -4   7   3       74.40       60.33      8.70 o 
  -3   7   3      223.63      216.21     13.80 o 
  -2   7   3      108.63      103.18     10.76 o 
  -1   7   3       31.51       24.83      6.81 o 
   0   7   3       16.63       17.47      4.08 o 
   1   7   3      114.39      129.71     11.03 o 
   2   7   3      123.09      102.91     10.94 o 
   3   7   3       12.91       18.29      5.83 o 
   4   7   3       38.51       13.09      9.95 o 
   5   7   3       49.77       69.92     11.38 o 
   6   7   3        2.06        7.62      8.52 o 
  -6   8   3       19.95       14.88      8.96 o 
  -5   8   3        4.34        0.90      7.08 o 
  -4   8   3        1.43       -0.81      6.10 o 
  -3   8   3       10.85       13.98      6.81 o 
  -2   8   3       18.81       20.62      7.17 o 
  -1   8   3        0.66        2.87      6.19 o 
   0   8   3      205.96      229.35     10.92 o 
   1   8   3       47.00       47.06      8.70 o 
   2   8   3       47.25       41.59      9.14 o 
   3   8   3       25.57       24.20      7.89 o 
   4   8   3        6.08        2.60      8.16 o 
   5   8   3        7.03        3.85      8.34 o 
  -4   9   3        6.58        9.50      9.14 o 
  -3   9   3        4.76       -8.25      8.25 o 
  -2   9   3        5.00        7.71      7.08 o 
  -1   9   3        6.91       -0.81      8.07 o 
   0   9   3       38.20       42.59      6.88 o 
   1   9   3       21.70       16.05      9.95 o 
   2   9   3       57.79       56.83     10.04 o 
   3   9   3       28.49       40.61      9.14 o 
   4   9   3       14.64       21.69      7.53 o 
  -2  10   3       11.40        9.86      8.87 o 
  -1  10   3        2.70       -1.88      7.71 o 
   0  10   3        7.95        3.15     10.04 o 
   1  10   3        9.55        3.85      9.14 o 
  -2 -10   4        8.85       -0.99      8.96 o 
  -1 -10   4        9.38        7.80      8.34 o 
   0 -10   4        1.00        8.78      8.74 o 
   1 -10   4       11.11       22.59      9.32 o 
  -4  -9   4        1.25        3.53      6.33 o 
  -3  -9   4        4.89       -8.43      8.43 o 
  -2  -9   4       13.50       -8.61      9.05 o 
  -1  -9   4        4.12        0.81      8.07 o 
   0  -9   4       65.13       83.09      7.92 o 
   1  -9   4       83.62       75.30     11.83 o 
   2  -9   4       29.97       38.19      8.16 o 
   3  -9   4        5.39       22.50      6.90 o 
  -6  -8   4        3.67        2.96      8.61 o 
  -5  -8   4        8.24       -4.48      9.41 o 
  -4  -8   4        0.24        3.28      9.99 o 
  -3  -8   4        7.10        6.27      7.98 o 
  -2  -8   4       37.13       40.88      9.32 o 
  -1  -8   4        4.13        2.87      6.36 o 
   0  -8   4      130.07      152.60     13.09 o 
   1  -8   4       54.13       49.48      8.87 o 
   2  -8   4        3.24       -5.38      7.26 o 
   3  -8   4       16.69        8.25      7.98 o 
   4  -8   4        7.59        8.87      8.07 o 
   5  -8   4        0.55       -8.43      8.43 o 
  -7  -7   4        4.80        1.97      9.23 o 
  -6  -7   4        0.44       -2.69      7.71 o 
  -5  -7   4       13.50        4.03      8.25 o 
  -4  -7   4        5.66        0.72      7.17 o 
  -3  -7   4        6.23       11.47      6.81 o 
  -2  -7   4       43.86       52.26      7.71 o 
  -1  -7   4       20.32       20.44      6.36 o 
   0  -7   4       51.09       47.50      5.72 o 
   1  -7   4       46.69       44.28      8.87 o 
   2  -7   4        1.26       -6.72      6.72 o 
   3  -7   4       49.45       43.83      8.78 o 
   4  -7   4       45.68       39.26      9.50 o 
   5  -7   4        2.98       -7.80      7.80 o 
   6  -7   4        9.63       35.95      8.61 o 
  -7  -6   4        4.97       -8.61      8.61 o 
  -6  -6   4       23.89       33.62      7.89 o 
  -5  -6   4       10.06       13.54      6.54 o 
  -4  -6   4       16.26       18.47      6.19 o 
  -3  -6   4      100.88      102.37     10.94 o 
  -2  -6   4      105.00      122.45      9.23 o 
  -1  -6   4       94.52       89.10      8.61 o 
   0  -6   4       90.84       91.71      5.86 o 
   1  -6   4       22.35       16.67      5.47 o 
   2  -6   4      118.01      100.22      9.86 o 
   3  -6   4      138.27      131.41     10.94 o 
   4  -6   4       68.97       64.72     10.13 o 
   5  -6   4       37.59       35.14      8.25 o 
   6  -6   4        5.45       15.06      7.44 o 
  -8  -5   4        1.33       15.24      6.90 o 
  -7  -5   4        2.21        9.14      6.36 o 
  -6  -5   4       41.34       48.50      8.34 o 
  -5  -5   4        7.66       14.61      5.74 o 
  -4  -5   4        4.17        4.48      5.83 o 
  -3  -5   4      112.25      130.43      9.32 o 
  -2  -5   4       61.76       71.08      7.08 o 
  -1  -5   4       58.59       73.24      6.90 o 
   0  -5   4      113.24      125.71      6.53 o 
   1  -5   4       18.93       22.05      4.39 o 
   2  -5   4       33.05       35.68      5.65 o 
   3  -5   4       12.88       14.16      5.20 o 
   4  -5   4       43.82       45.09      7.98 o 
   5  -5   4       38.61       30.30      7.98 o 
   6  -5   4       37.25       54.95      9.14 o 
   7  -5   4        2.52       13.00      7.62 o 
  -8  -4   4        4.75       11.56      6.27 o 
  -7  -4   4       67.46       83.01     10.13 o 
  -6  -4   4        8.52        7.26      6.01 o 
  -5  -4   4        1.41        1.17      4.48 o 
  -4  -4   4       90.77       93.32     10.94 o 
  -3  -4   4       81.42       75.21      7.35 o 
  -2  -4   4      114.98      114.11      7.98 o 
  -1  -4   4      516.61      571.73     15.87 o 
   0  -4   4      875.74     1003.26     32.27 o 
   1  -4   4     1197.06     1406.37     23.22 o 
   2  -4   4       55.50       56.38      6.19 o 
   3  -4   4        1.12        6.63      3.76 o 
   4  -4   4        5.00        9.32      4.21 o 
   5  -4   4      415.09      412.08     18.91 o 
   6  -4   4       77.41       55.31     10.22 o 
   7  -4   4       27.36       32.90      8.34 o 
  -9  -3   4        5.22       13.71      8.43 o 
  -8  -3   4       81.11       84.44     12.01 o 
  -7  -3   4      131.48      129.71     11.83 o 
  -6  -3   4       49.49       56.20      8.07 o 
  -5  -3   4      119.68      121.46      9.59 o 
  -4  -3   4       10.69        7.35      4.48 o 
  -3  -3   4     1297.53     1305.61     22.32 o 
  -2  -3   4      103.63      101.11      6.90 o 
  -1  -3   4      880.94     1012.22     17.12 o 
   0  -3   4      108.75      117.73      6.14 o 
   1  -3   4     1142.23     1410.67     21.16 o 
   2  -3   4       26.03       18.29      4.39 o 
   3  -3   4      142.83      130.61      9.05 o 
   4  -3   4      274.68      279.68     14.07 o 
   5  -3   4      123.28      118.86     10.13 o 
   6  -3   4        4.61        3.50      6.36 o 
   7  -3   4       17.19       16.40      7.35 o 
   8  -3   4       11.03       18.11      9.68 o 
  -9  -2   4        1.76        1.88      8.52 o 
  -8  -2   4        2.46       11.38      6.10 o 
  -7  -2   4       54.97       58.98      8.78 o 
  -6  -2   4       19.16       13.18      5.47 o 
  -5  -2   4        4.92       10.94      4.21 o 
  -4  -2   4        1.04        2.33      3.59 o 
  -3  -2   4     2860.22     2511.90     28.86 o 
  -2  -2   4     2579.69     2515.94     25.91 o 
  -1  -2   4       32.84       37.20      3.59 o 
   0  -2   4      736.74      816.89     12.15 o 
   1  -2   4      397.06      459.85     12.01 o 
   2  -2   4      150.89      163.15      8.43 o 
   3  -2   4       99.34       92.33      7.53 o 
   4  -2   4      181.53      174.98     10.67 o 
   5  -2   4       51.44       48.23      6.90 o 
   6  -2   4       65.87       68.31      9.50 o 
   7  -2   4       22.06       28.24      8.43 o 
   8  -2   4       11.77       22.14      8.16 o 
  -9  -1   4       18.19       16.76      8.25 o 
  -8  -1   4        0.57       -3.94      5.56 o 
  -7  -1   4      260.98      215.50     14.70 o 
  -6  -1   4       37.92       38.10      6.54 o 
  -5  -1   4      218.22      199.72     11.03 o 
  -4  -1   4        3.06        3.59      3.14 o 
  -3  -1   4      869.82      738.10     16.14 o 
  -2  -1   4     1856.02     1704.15     19.63 o 
  -1  -1   4     1415.98     1536.08     17.03 o 
   0  -1   4     5575.79     5514.85    168.75 o 
   1  -1   4      802.35      893.27     14.25 o 
   2  -1   4       85.26       86.68      5.92 o 
   3  -1   4       63.72       73.33      5.92 o 
   4  -1   4       56.48       47.69      6.45 o 
   5  -1   4        9.12        2.15      5.02 o 
   6  -1   4      404.59      400.69     18.73 o 
   7  -1   4       91.74       71.89     11.21 o 
   8  -1   4        2.23        3.59      6.10 o 
  -9   0   4        9.15       10.13      7.08 o 
  -8   0   4        0.10        1.52      5.56 o 
  -7   0   4       12.41       13.80      5.47 o 
  -6   0   4      155.20      161.98     11.56 o 
  -5   0   4       29.02       19.99      5.92 o 
  -4   0   4        0.22       -0.36      4.75 o 
  -3   0   4       83.04       91.43      6.10 o 
  -2   0   4     3047.97     3269.27     26.44 o 
  -1   0   4    11158.61    10482.99    183.22 o 
   0   0   4     2420.10     2448.73     55.58 o 
   1   0   4      703.17      727.52     12.28 o 
   2   0   4      852.22      961.48     16.14 o 
   3   0   4        0.64       -3.05      3.05 o 
   4   0   4        1.18        1.70      5.29 o 
   5   0   4       46.77       36.21      6.19 o 
   6   0   4      133.84      170.94     12.28 o 
   7   0   4      208.66      216.93     17.48 o 
   8   0   4        6.04       19.72      9.23 o 
  -9   1   4       18.16       11.21      9.95 o 
  -8   1   4        0.58       -7.71      7.71 o 
  -7   1   4      260.93      283.71     16.76 o 
  -6   1   4       37.80       48.67      7.35 o 
  -5   1   4      217.96      222.22     11.56 o 
  -4   1   4        3.04        3.94      2.51 o 
  -3   1   4      870.89      857.95     15.96 o 
  -2   1   4     1858.13     1868.64     20.53 o 
  -1   1   4     1416.18     1538.95     17.03 o 
   0   1   4     5576.51     5424.14     97.01 o 
   1   1   4      802.38      887.44     14.16 o 
   2   1   4       85.04       92.24      6.19 o 
   3   1   4       63.72       67.23      6.01 o 
   4   1   4       56.31       64.27      6.72 o 
   5   1   4        9.16       14.34      4.93 o 
   6   1   4      404.83      430.81     19.81 o 
   7   1   4       91.72       95.74     12.46 o 
   8   1   4        2.24        2.69      8.16 o 
  -9   2   4        1.76       10.49      6.10 o 
  -8   2   4        2.47        0.81      6.63 o 
  -7   2   4       55.11       53.60      8.87 o 
  -6   2   4       19.08       17.30      6.63 o 
  -5   2   4        4.88        7.17      3.76 o 
  -4   2   4        1.05       -1.17      3.41 o 
  -3   2   4     2861.77     2568.29     29.04 o 
  -2   2   4     2578.96     2560.67     26.09 o 
  -1   2   4       32.77       32.45      3.59 o 
   0   2   4      737.35      844.74     10.07 o 
   1   2   4      396.82      462.45     12.10 o 
   2   2   4      151.38      171.48      9.05 o 
   3   2   4       99.17      112.77      7.80 o 
   4   2   4      181.65      212.18     11.38 o 
   5   2   4       51.41       73.95      7.44 o 
   6   2   4       65.79       85.07      9.95 o 
   7   2   4       22.02       14.97      7.98 o 
   8   2   4       11.78       15.69      8.96 o 
  -9   3   4        5.20        9.86      8.96 o 
  -8   3   4       81.03       67.77     11.65 o 
  -7   3   4      131.46      102.73     10.76 o 
  -6   3   4       49.55       43.57      8.34 o 
  -5   3   4      119.69       90.45      9.14 o 
  -4   3   4       10.66        6.54      4.84 o 
  -3   3   4     1296.85     1257.74     21.87 o 
  -2   3   4      104.00       88.30      6.72 o 
  -1   3   4      878.88      818.51     16.85 o 
   0   3   4      108.71      112.25      4.94 o 
   1   3   4     1142.14     1380.91     20.89 o 
   2   3   4       25.98       24.02      4.57 o 
   3   3   4      142.52      151.67      9.59 o 
   4   3   4      274.90      310.69     14.70 o 
   5   3   4      123.29      138.32     10.40 o 
   6   3   4        4.59        2.78      5.83 o 
   7   3   4       17.18       13.18      8.43 o 
   8   3   4       11.06       23.93      7.80 o 
  -8   4   4        4.72       -8.43      8.43 o 
  -7   4   4       67.46       54.05      9.77 o 
  -6   4   4        8.58        4.66      6.36 o 
  -5   4   4        1.42       -0.54      4.84 o 
  -4   4   4       90.58       63.29     10.04 o 
  -3   4   4       81.48       65.71      7.08 o 
  -2   4   4      115.06      110.71      7.80 o 
  -1   4   4      516.31      509.07     15.33 o 
   0   4   4      876.20      996.65     14.34 o 
   1   4   4     1197.50     1416.14     23.31 o 
   2   4   4       55.49       58.71      6.99 o 
   3   4   4        1.12       -4.66      4.66 o 
   4   4   4        5.02        7.17      4.93 o 
   5   4   4      415.00      411.99     19.72 o 
   6   4   4       77.26       70.55     11.29 o 
   7   4   4       27.36       29.58      9.68 o 
  -8   5   4        1.32       -3.85      8.25 o 
  -7   5   4        2.21        6.72      6.54 o 
  -6   5   4       41.32       21.87      8.78 o 
  -5   5   4        7.60        7.62      5.83 o 
  -4   5   4        4.17        3.32      5.11 o 
  -3   5   4      112.21      117.52      9.50 o 
  -2   5   4       61.87       57.19      6.54 o 
  -1   5   4       58.59       56.47      6.36 o 
   0   5   4      112.97      126.16      6.33 o 
   1   5   4       18.89       24.83      5.47 o 
   2   5   4       33.07       35.77      5.65 o 
   3   5   4       12.95        8.78      5.11 o 
   4   5   4       43.86       49.03      7.89 o 
   5   5   4       38.47       39.71      8.43 o 
   6   5   4       37.15       32.54      9.68 o 
   7   5   4        2.50       13.09      8.61 o 
  -7   6   4        4.97        5.47      8.96 o 
  -6   6   4       23.80       22.50      9.41 o 
  -5   6   4       10.09       12.91      6.10 o 
  -4   6   4       16.17       15.42      6.63 o 
  -3   6   4      100.93       84.62      9.86 o 
  -2   6   4      104.94      109.27      9.68 o 
  -1   6   4       94.55       87.76      7.98 o 
   0   6   4       90.74       95.89      6.23 o 
   1   6   4       22.32       21.51      5.56 o 
   2   6   4      117.68      122.90      9.50 o 
   3   6   4      138.42      140.20     11.56 o 
   4   6   4       68.96       85.34     11.12 o 
   5   6   4       37.58       34.60      8.70 o 
   6   6   4        5.45       -0.90      8.07 o 
  -7   7   4        4.84        3.94      9.32 o 
  -6   7   4        0.44        3.59      7.17 o 
  -5   7   4       13.51       16.14      8.43 o 
  -4   7   4        5.67        7.35      5.92 o 
  -3   7   4        6.22        8.16      6.81 o 
  -2   7   4       43.83       57.55      7.53 o 
  -1   7   4       20.31       17.93      6.19 o 
   0   7   4       51.02       61.27      8.34 o 
   1   7   4       46.80       53.87      8.25 o 
   2   7   4        1.26       -1.97      6.27 o 
   3   7   4       49.48       54.05      8.61 o 
   4   7   4       45.67       40.34     10.13 o 
   5   7   4        2.97       13.18      7.62 o 
   6   7   4        9.63       22.41      7.89 o 
  -6   8   4        3.66       -7.98      8.96 o 
  -5   8   4        8.22       10.94      9.14 o 
  -4   8   4        0.24        0.00      7.08 o 
  -3   8   4        7.09       11.74      6.19 o 
  -2   8   4       37.15       36.57      7.98 o 
  -1   8   4        4.12       17.39      6.90 o 
   0   8   4      130.21      133.03      8.86 o 
   1   8   4       54.28       50.38      9.50 o 
   2   8   4        3.23        2.33      6.72 o 
   3   8   4       16.69        4.12      8.07 o 
   4   8   4        7.58        4.48      7.80 o 
   5   8   4        0.55       -2.96      7.71 o 
  -4   9   4        1.25        4.75      6.90 o 
  -3   9   4        4.88        8.96      6.45 o 
  -2   9   4       13.53       13.80      8.34 o 
  -1   9   4        4.11        9.32      7.44 o 
   0   9   4       65.23       74.35      7.91 o 
   1   9   4       83.62       86.59     11.83 o 
   2   9   4       29.98       41.86      8.96 o 
   3   9   4        5.38        3.76      9.95 o 
  -2  10   4        8.88       15.87      8.96 o 
  -1  10   4        9.34        4.84      7.44 o 
   0  10   4        1.00       -4.84      5.73 o 
   1  10   4       11.12       24.65      9.41 o 
  -1 -10   5       13.68        7.89      9.14 o 
   0 -10   5        4.70       -1.13      6.90 o 
  -4  -9   5        3.50       -3.26      5.69 o 
  -3  -9   5        2.04        0.90      5.92 o 
  -2  -9   5       19.90       26.26      8.87 o 
  -1  -9   5       46.68       54.05     10.40 o 
   0  -9   5       42.39       50.97      6.62 o 
   1  -9   5       55.11       55.13     10.85 o 
   2  -9   5        2.65        6.36      8.07 o 
   3  -9   5       12.13       10.58      8.07 o 
  -6  -8   5        4.11       13.00      7.80 o 
  -5  -8   5        2.67       11.83      6.36 o 
  -4  -8   5        7.05       -1.45      5.28 o 
  -3  -8   5        2.80       -7.80      7.80 o 
  -2  -8   5       37.71       28.77      8.34 o 
  -1  -8   5      127.75      142.26     12.28 o 
   0  -8   5        0.48        4.08      4.02 o 
   1  -8   5        1.92        4.57      6.19 o 
   2  -8   5       10.60        0.81      7.53 o 
   3  -8   5       47.42       53.16      9.86 o 
   4  -8   5        2.70        8.25      6.90 o 
   5  -8   5       24.05       49.84      9.86 o 
  -7  -7   5        2.39       13.98      6.19 o 
  -6  -7   5        7.09        5.38      8.25 o 
  -5  -7   5       65.23       69.65     10.58 o 
  -4  -7   5       39.36       51.81      8.25 o 
  -3  -7   5       23.80       22.05      8.16 o 
  -2  -7   5       69.83       88.03      9.14 o 
  -1  -7   5        3.09        9.50      4.21 o 
   0  -7   5       81.19       84.33      6.45 o 
   1  -7   5       49.68       49.57      8.70 o 
   2  -7   5       74.80       81.21      9.77 o 
   3  -7   5       53.42       48.14      8.70 o 
   4  -7   5       39.26       42.13      9.86 o 
   5  -7   5        9.37       -4.48      9.86 o 
   6  -7   5        1.80       -2.96      8.34 o 
  -7  -6   5        3.67        0.00      7.08 o 
  -6  -6   5        9.63        8.07      6.72 o 
  -5  -6   5       65.38       63.38      9.41 o 
  -4  -6   5      130.55      120.12     11.21 o 
  -3  -6   5      334.48      332.39     16.58 o 
  -2  -6   5       45.48       38.46      7.26 o 
  -1  -6   5       59.18       60.87      7.71 o 
   0  -6   5       13.52       12.91      3.87 o 
   1  -6   5       44.13       40.16      7.35 o 
   2  -6   5      181.57      181.52     12.28 o 
   3  -6   5       75.76       72.16      9.77 o 
   4  -6   5       81.20       72.79     10.58 o 
   5  -6   5        4.85       -2.42      7.26 o 
   6  -6   5        6.70        2.78      8.52 o 
  -8  -5   5       18.30       26.71      8.96 o 
  -7  -5   5       11.75        3.32      6.72 o 
  -6  -5   5       62.77       68.75      9.41 o 
  -5  -5   5       83.88       74.58     10.04 o 
  -4  -5   5       84.18       71.17      9.41 o 
  -3  -5   5      119.27      109.54      9.05 o 
  -2  -5   5       76.26       81.21      8.61 o 
  -1  -5   5       23.91       34.78      5.02 o 
   0  -5   5       16.18       15.56      9.73 o 
   1  -5   5       56.72       59.61      7.53 o 
   2  -5   5       42.84       49.21      7.53 o 
   3  -5   5       46.30       38.72      7.53 o 
   4  -5   5       16.86       10.94      7.53 o 
   5  -5   5       74.97       48.32      9.95 o 
   6  -5   5        2.45       -1.70      7.26 o 
   7  -5   5        5.06       11.47      7.80 o 
  -8  -4   5        0.22       -7.08      7.08 o 
  -7  -4   5        5.71       13.98      6.01 o 
  -6  -4   5      237.85      217.29     14.34 o 
  -5  -4   5       10.45       12.73      5.02 o 
  -4  -4   5       82.68       73.59      7.89 o 
  -3  -4   5       42.86       46.61      6.10 o 
  -2  -4   5      792.49      782.47     19.63 o 
  -1  -4   5      108.76       93.76      7.35 o 
   0  -4   5      416.76      420.69     10.14 o 
   1  -4   5      109.33      118.06      7.98 o 
   2  -4   5       15.13        7.08      4.30 o 
   3  -4   5       32.36       22.59      5.56 o 
   4  -4   5        2.45       -1.17      5.56 o 
   5  -4   5      220.54      213.52     13.89 o 
   6  -4   5        6.68       -0.81      7.53 o 
   7  -4   5       15.43       15.24      8.16 o 
  -9  -3   5        4.68       15.78      7.53 o 
  -8  -3   5        5.95       14.43      6.81 o 
  -7  -3   5       39.96       37.74      7.71 o 
  -6  -3   5      126.05      135.45     11.12 o 
  -5  -3   5        3.65       -5.20      5.20 o 
  -4  -3   5      111.83      107.21      8.25 o 
  -3  -3   5       51.46       58.89      6.19 o 
  -2  -3   5      505.91      533.54     14.97 o 
  -1  -3   5       59.74       68.22      5.92 o 
   0  -3   5      487.24      506.45      9.98 o 
   1  -3   5     2087.27     2458.66     28.95 o 
   2  -3   5      310.10      318.67     12.64 o 
   3  -3   5       70.73       71.71      7.62 o 
   4  -3   5       52.53       36.21      6.36 o 
   5  -3   5       14.10       18.56      6.81 o 
   6  -3   5       69.40       69.74     10.22 o 
   7  -3   5       35.11       38.19      9.41 o 
   8  -3   5        0.01        4.93      8.96 o 
  -9  -2   5       21.23       30.48     10.49 o 
  -8  -2   5        3.78        2.42      5.47 o 
  -7  -2   5       15.91       11.74      7.35 o 
  -6  -2   5       79.14       67.50      8.61 o 
  -5  -2   5       15.30       14.61      5.56 o 
  -4  -2   5      123.65      113.57      7.89 o 
  -3  -2   5     3410.58     3296.16     33.97 o 
  -2  -2   5     1250.93     1246.09     19.18 o 
  -1  -2   5      400.58      406.61     11.65 o 
   0  -2   5     1432.24     1623.92     20.62 o 
   1  -2   5     1409.36     1648.75     21.87 o 
   2  -2   5     1106.76     1196.34     20.62 o 
   3  -2   5      194.68      206.44     10.31 o 
   4  -2   5       15.26        7.26      5.56 o 
   5  -2   5      128.59      122.45     10.49 o 
   6  -2   5      135.16      126.66     12.01 o 
   7  -2   5        1.64       -6.90      6.90 o 
   8  -2   5        3.06       14.25      6.36 o 
  -9  -1   5        4.02        3.76      7.80 o 
  -8  -1   5        0.87       -7.35      7.35 o 
  -7  -1   5       10.80        8.70      5.47 o 
  -6  -1   5      165.83      140.65      9.86 o 
  -5  -1   5        6.85       12.01      3.50 o 
  -4  -1   5      430.07      412.44     13.71 o 
  -3  -1   5      422.81      371.47     11.65 o 
  -2  -1   5       92.11       94.30      5.65 o 
  -1  -1   5      818.08      931.18     14.34 o 
   0  -1   5      580.71      623.10      8.49 o 
   1  -1   5      781.46      882.60     15.15 o 
   2  -1   5      807.09      903.04     17.03 o 
   3  -1   5      551.38      570.47     16.40 o 
   4  -1   5      128.26      136.16      9.68 o 
   5  -1   5      294.39      297.87     15.15 o 
   6  -1   5       56.90       42.94     10.13 o 
   7  -1   5       11.51       21.42      8.16 o 
   8  -1   5       12.60       11.21      9.41 o 
  -9   0   5        0.42       -0.90      6.72 o 
  -8   0   5        0.09       -3.14      5.92 o 
  -7   0   5        5.52        6.01      5.56 o 
  -6   0   5        4.91       14.34      4.93 o 
  -5   0   5       12.88        4.57      4.12 o 
  -4   0   5      310.48      295.81     11.56 o 
  -3   0   5      697.51      698.39     16.14 o 
  -2   0   5       25.09       21.33      3.05 o 
  -1   0   5       12.63       23.13      3.14 o 
   0   0   5     6447.29     6116.08    235.31 o 
   1   0   5      813.77      914.24     14.70 o 
   2   0   5       10.94        5.83      3.68 o 
   3   0   5        5.41       11.03      3.94 o 
   4   0   5        1.28        2.78      4.03 o 
   5   0   5       61.66       70.91      7.80 o 
   6   0   5       41.36       46.52      8.43 o 
   7   0   5        0.05       -5.56      7.17 o 
   8   0   5        0.01        9.23      7.44 o 
  -9   1   5        4.04        8.43      7.44 o 
  -8   1   5        0.86       -6.36      6.63 o 
  -7   1   5       10.77        1.34      6.01 o 
  -6   1   5      165.75      163.32     11.21 o 
  -5   1   5        6.84       11.56      3.41 o 
  -4   1   5      430.05      492.66     15.42 o 
  -3   1   5      422.91      448.65     13.27 o 
  -2   1   5       92.27       97.98      6.01 o 
  -1   1   5      817.22      882.78     13.98 o 
   0   1   5      580.31      637.79     16.49 o 
   1   1   5      782.35      870.05     14.97 o 
   2   1   5      806.52      926.34     17.12 o 
   3   1   5      551.09      605.70     16.67 o 
   4   1   5      128.29      153.02      9.59 o 
   5   1   5      294.69      324.14     16.05 o 
   6   1   5       56.88       51.09      8.70 o 
   7   1   5       11.45        3.94      8.43 o 
   8   1   5       12.59        9.32      8.43 o 
  -9   2   5       21.20       37.20     10.58 o 
  -8   2   5        3.79       -6.45      6.45 o 
  -7   2   5       15.90       14.52      6.45 o 
  -6   2   5       79.11       68.31      8.78 o 
  -5   2   5       15.28       11.74      5.74 o 
  -4   2   5      123.78      114.29      8.07 o 
  -3   2   5     3412.56     3454.65     34.42 o 
  -2   2   5     1249.58     1281.86     19.27 o 
  -1   2   5      400.64      372.90     11.12 o 
   0   2   5     1433.58     1633.10     16.09 o 
   1   2   5     1410.54     1621.24     21.51 o 
   2   2   5     1106.98     1370.60     21.78 o 
   3   2   5      194.97      248.21     11.12 o 
   4   2   5       15.29       11.74      5.11 o 
   5   2   5      128.75      144.41     11.38 o 
   6   2   5      135.04      127.65     13.80 o 
   7   2   5        1.65        6.54      6.45 o 
   8   2   5        3.07       -4.75      9.41 o 
  -9   3   5        4.67        2.96      8.52 o 
  -8   3   5        5.96        4.21      7.44 o 
  -7   3   5       40.11       16.05      8.16 o 
  -6   3   5      126.00      116.08     11.03 o 
  -5   3   5        3.62        6.81      4.48 o 
  -4   3   5      111.82      105.42      8.34 o 
  -3   3   5       51.38       55.67      5.92 o 
  -2   3   5      505.36      526.64     15.06 o 
  -1   3   5       59.65       68.75      5.56 o 
   0   3   5      487.11      509.04      9.92 o 
   1   3   5     2088.34     2507.15     29.31 o 
   2   3   5      310.12      361.61     13.18 o 
   3   3   5       70.80       73.33      7.53 o 
   4   3   5       52.36       43.74      7.62 o 
   5   3   5       14.13       19.90      6.90 o 
   6   3   5       69.34       92.60      9.95 o 
   7   3   5       34.98       48.59     10.76 o 
   8   3   5        0.01        0.99      8.07 o 
  -8   4   5        0.22        0.00      6.99 o 
  -7   4   5        5.71        9.32      6.01 o 
  -6   4   5      238.15      227.69     14.61 o 
  -5   4   5       10.49       18.56      5.02 o 
  -4   4   5       82.50       68.93      7.89 o 
  -3   4   5       42.93       31.82      6.45 o 
  -2   4   5      792.32      718.47     19.18 o 
  -1   4   5      108.75       99.59      7.44 o 
   0   4   5      417.02      450.16     10.24 o 
   1   4   5      109.39      122.72      8.87 o 
   2   4   5       15.09       11.47      4.75 o 
   3   4   5       32.34       34.24      5.92 o 
   4   4   5        2.46       -2.87      4.93 o 
   5   4   5      220.20      221.77     14.88 o 
   6   4   5        6.69        9.32      7.62 o 
   7   4   5       15.44        8.96      8.70 o 
  -8   5   5       18.33       37.47      8.96 o 
  -7   5   5       11.70       15.96      7.17 o 
  -6   5   5       62.81       53.69     10.85 o 
  -5   5   5       83.81       89.82      8.52 o 
  -4   5   5       84.24       75.48      8.52 o 
  -3   5   5      119.22      116.71      9.95 o 
  -2   5   5       76.36       63.02      8.52 o 
  -1   5   5       23.89       32.18      4.93 o 
   0   5   5       16.23       21.84      7.44 o 
   1   5   5       56.64       50.20      7.26 o 
   2   5   5       42.86       41.14      6.72 o 
   3   5   5       46.38       45.18      7.44 o 
   4   5   5       16.89       12.91      6.99 o 
   5   5   5       74.83       83.90     10.67 o 
   6   5   5        2.45       11.74      6.27 o 
   7   5   5        5.05        0.00      9.95 o 
  -7   6   5        3.65       12.82      7.53 o 
  -6   6   5        9.61        1.61      7.80 o 
  -5   6   5       65.33       57.19      9.41 o 
  -4   6   5      130.71       99.14     11.56 o 
  -3   6   5      334.11      315.18     15.78 o 
  -2   6   5       45.44       35.23      6.90 o 
  -1   6   5       59.20       66.96      7.17 o 
   0   6   5       13.46        6.45      3.94 o 
   1   6   5       44.07       49.21      6.81 o 
   2   6   5      181.57      185.73     12.37 o 
   3   6   5       75.83       75.03      9.77 o 
   4   6   5       81.21       72.43     10.76 o 
   5   6   5        4.86        8.16      6.54 o 
   6   6   5        6.68       16.49      7.44 o 
  -6   7   5        7.11        2.69      6.81 o 
  -5   7   5       65.22       49.66     10.04 o 
  -4   7   5       39.35       37.92      8.43 o 
  -3   7   5       23.79       35.23      7.26 o 
  -2   7   5       69.70       39.26      8.78 o 
  -1   7   5        3.08       -3.85      4.93 o 
   0   7   5       81.35       83.89      6.72 o 
   1   7   5       49.60       49.75      9.32 o 
   2   7   5       75.02       98.78      9.95 o 
   3   7   5       53.42       52.89      9.59 o 
   4   7   5       39.27       65.17      9.41 o 
   5   7   5        9.37        0.00      7.98 o 
  -5   8   5        2.65       10.13      7.08 o 
  -4   8   5        7.02        5.11      7.80 o 
  -3   8   5        2.80       -3.14      5.29 o 
  -2   8   5       37.66       29.67      8.25 o 
  -1   8   5      127.55      143.25     12.73 o 
   0   8   5        0.46        7.07      4.13 o 
   1   8   5        1.91       -8.16      8.16 o 
   2   8   5       10.60        1.61      7.35 o 
   3   8   5       47.36       29.67     11.12 o 
   4   8   5        2.70        5.47      6.36 o 
  -4   9   5        3.49       -5.74      9.77 o 
  -3   9   5        2.04       10.04      7.71 o 
  -2   9   5       19.96        0.90      8.87 o 
  -1   9   5       46.77       56.74     10.49 o 
   0   9   5       42.40       43.73      7.01 o 
   1   9   5       55.12       52.62     10.04 o 
   2   9   5        2.66        1.79      6.81 o 
   3   9   5       12.11       20.26      6.90 o 
  -1  10   5       13.67       10.85      9.32 o 
   0  10   5        4.70        6.86      6.16 o 
  -4  -9   6        6.34        2.90      6.01 o 
  -3  -9   6        2.57       12.91      6.54 o 
  -2  -9   6        4.43        7.17      8.87 o 
  -1  -9   6       16.37        9.68      9.77 o 
   0  -9   6        2.65        1.25      7.48 o 
   1  -9   6        6.35       -2.69      8.96 o 
   2  -9   6        4.41        1.88      8.34 o 
   3  -9   6       18.50       24.65      8.43 o 
  -5  -8   6        0.88       -1.88      7.71 o 
  -4  -8   6       14.19       16.05      5.46 o 
  -3  -8   6       17.47       24.29      7.44 o 
  -2  -8   6       15.47        5.47      8.07 o 
  -1  -8   6       24.63       27.43      7.44 o 
   0  -8   6       85.53       72.48      7.10 o 
   1  -8   6       27.26       14.88      7.71 o 
   2  -8   6       19.81       12.28      8.61 o 
   3  -8   6        7.73       -1.70      7.62 o 
   4  -8   6        0.62       -8.70      8.70 o 
  -6  -7   6        0.51       -4.57      8.34 o 
  -5  -7   6       36.41       46.08     10.31 o 
  -4  -7   6        3.67        9.05      6.19 o 
  -3  -7   6       15.03       19.00      6.99 o 
  -2  -7   6      215.07      221.41     14.61 o 
  -1  -7   6       28.06       30.84      6.63 o 
   0  -7   6       25.18       26.55      4.89 o 
   1  -7   6       30.21       22.32      6.90 o 
   2  -7   6       22.87       25.73      8.43 o 
   3  -7   6       24.08       23.84      7.08 o 
   4  -7   6       45.38       57.10      9.68 o 
   5  -7   6        4.60        0.90      9.14 o 
  -7  -6   6        0.53       -6.45      8.07 o 
  -6  -6   6        7.78        4.93      7.80 o 
  -5  -6   6       73.95       85.79     10.13 o 
  -4  -6   6      197.97      192.64     13.63 o 
  -3  -6   6      242.08      236.83     14.61 o 
  -2  -6   6       67.19       80.77      8.07 o 
  -1  -6   6       47.74       42.04      7.80 o 
   0  -6   6       34.12       26.36      5.70 o 
   1  -6   6       92.91      107.84      9.14 o 
   2  -6   6       94.16      101.92     10.13 o 
   3  -6   6      200.89      228.94     15.15 o 
   4  -6   6        2.64        0.00      6.63 o 
   5  -6   6       18.22        5.92      8.25 o 
   6  -6   6       14.11       25.46      9.41 o 
  -8  -5   6        0.80       -3.85      7.17 o 
  -7  -5   6        5.13       11.83      6.01 o 
  -6  -5   6       60.02       68.31      9.86 o 
  -5  -5   6      104.25      127.20     10.85 o 
  -4  -5   6      167.76      153.82     11.74 o 
  -3  -5   6      112.90      109.18      9.95 o 
  -2  -5   6      136.77      155.35     10.40 o 
  -1  -5   6      130.03      151.22     10.40 o 
   0  -5   6      309.75      324.79     10.08 o 
   1  -5   6       72.91       59.97      7.44 o 
   2  -5   6      323.75      309.53     14.70 o 
   3  -5   6      307.88      320.73     16.22 o 
   4  -5   6      156.03      144.68     12.10 o 
   5  -5   6        9.52        6.90      7.35 o 
   6  -5   6       33.96       39.08      9.86 o 
   7  -5   6        8.24        7.89      8.87 o 
  -8  -4   6        2.76       -5.38      7.35 o 
  -7  -4   6       41.11       33.70      9.05 o 
  -6  -4   6       35.23       21.07      8.16 o 
  -5  -4   6       44.18       40.16      7.44 o 
  -4  -4   6      110.76       95.65      9.50 o 
  -3  -4   6       69.73       78.17      7.71 o 
  -2  -4   6      368.65      360.62     14.25 o 
  -1  -4   6       54.27       43.65      6.19 o 
   0  -4   6       71.32       68.41      4.78 o 
   1  -4   6      342.44      387.78     14.43 o 
   2  -4   6       29.99       40.88      6.27 o 
   3  -4   6       67.11       56.83      7.98 o 
   4  -4   6       31.25       34.06      7.35 o 
   5  -4   6       28.31       32.18      8.52 o 
   6  -4   6       34.90       26.62      9.77 o 
   7  -4   6        0.35       -6.72      6.72 o 
  -9  -3   6        4.27        7.89      5.56 o 
  -8  -3   6        2.27        1.70      7.62 o 
  -7  -3   6       26.04       20.62      7.80 o 
  -6  -3   6       61.17       74.40      7.98 o 
  -5  -3   6       35.27       35.59      6.72 o 
  -4  -3   6      123.09      104.43      8.96 o 
  -3  -3   6      804.68      767.14     20.26 o 
  -2  -3   6      562.37      571.91     16.14 o 
  -1  -3   6      102.55      113.66      7.62 o 
   0  -3   6        6.98        2.52      4.13 o 
   1  -3   6      523.48      595.84     16.94 o 
   2  -3   6       96.71       98.51      8.25 o 
   3  -3   6       69.31       65.35      7.53 o 
   4  -3   6       43.91       38.46      7.62 o 
   5  -3   6       70.58       54.68      9.59 o 
   6  -3   6       29.47       25.10      9.23 o 
   7  -3   6        5.65        2.69      8.25 o 
  -9  -2   6        2.65       -0.99      6.54 o 
  -8  -2   6        3.04        3.32      6.54 o 
  -7  -2   6      177.54      152.12     13.18 o 
  -6  -2   6       95.83       93.32      9.59 o 
  -5  -2   6       61.31       51.09      7.26 o 
  -4  -2   6      346.57      326.56     13.54 o 
  -3  -2   6      209.85      228.04     10.58 o 
  -2  -2   6      781.25      737.74     16.76 o 
  -1  -2   6      285.57      270.00     10.22 o 
   0  -2   6       72.81       80.07      4.53 o 
   1  -2   6       26.60       29.13      4.30 o 
   2  -2   6      583.11      643.35     17.21 o 
   3  -2   6      171.44      170.14     10.22 o 
   4  -2   6      144.72      163.50     11.03 o 
   5  -2   6      186.84      183.31     12.64 o 
   6  -2   6       37.28       28.24      7.26 o 
   7  -2   6        4.81        4.21      7.98 o 
   8  -2   6        9.43        4.93      9.59 o 
  -9  -1   6        3.62        3.76      7.89 o 
  -8  -1   6       23.90       35.23      7.71 o 
  -7  -1   6       84.61       64.63      9.05 o 
  -6  -1   6       71.77       65.80      7.98 o 
  -5  -1   6        9.02        5.29      4.66 o 
  -4  -1   6        3.15        0.00      4.12 o 
  -3  -1   6      109.18      109.90      7.71 o 
  -2  -1   6      325.22      316.70     10.94 o 
  -1  -1   6      469.02      490.69     12.73 o 
   0  -1   6     1520.69     1635.91     14.58 o 
   1  -1   6      544.85      625.15     14.88 o 
   2  -1   6     1063.09     1156.27     21.33 o 
   3  -1   6        3.46        8.61      3.68 o 
   4  -1   6       49.85       47.60      6.63 o 
   5  -1   6        7.05        8.87      5.38 o 
   6  -1   6        9.78       12.01      6.45 o 
   7  -1   6       32.71       28.15      9.41 o 
   8  -1   6        7.10       -9.68     10.67 o 
  -9   0   6        0.05       -0.90      7.17 o 
  -8   0   6       11.97       10.31      6.19 o 
  -7   0   6       57.76       46.43      8.34 o 
  -6   0   6      648.49      574.33     20.17 o 
  -5   0   6        3.58       -0.45      4.12 o 
  -4   0   6        4.93        5.02      4.03 o 
  -3   0   6      104.87      126.66      9.32 o 
  -2   0   6      584.88      665.49     13.80 o 
  -1   0   6      152.49      142.26      6.99 o 
   1   0   6      128.65      129.35      7.08 o 
   2   0   6      317.17      381.06     12.46 o 
   3   0   6        6.77        8.43      5.02 o 
   4   0   6      258.53      274.03     13.63 o 
   5   0   6      119.24      119.13     10.58 o 
   6   0   6      250.53      267.13     17.03 o 
   7   0   6       77.55       88.83     11.74 o 
   8   0   6        2.77        0.99      8.87 o 
  -9   1   6        3.61        0.00      8.61 o 
  -8   1   6       23.92        7.98      7.53 o 
  -7   1   6       84.59       98.07     10.31 o 
  -6   1   6       71.75       93.41      8.96 o 
  -5   1   6        9.02       13.89      4.48 o 
  -4   1   6        3.10        4.39      3.05 o 
  -3   1   6      109.72      138.23      7.80 o 
  -2   1   6      324.88      347.45     11.47 o 
  -1   1   6      469.41      458.87     12.19 o 
   0   1   6     1520.58     1659.39     23.17 o 
   1   1   6      543.76      609.20     14.79 o 
   2   1   6     1063.40     1252.63     20.89 o 
   3   1   6        3.48        8.25      4.57 o 
   4   1   6       50.01       52.17      7.35 o 
   5   1   6        7.06       11.92      6.54 o 
   6   1   6        9.81       14.79      6.10 o 
   7   1   6       32.80       31.55      9.14 o 
   8   1   6        7.05       19.36      7.98 o 
  -9   2   6        2.65        5.74      7.44 o 
  -8   2   6        3.02        2.51      6.54 o 
  -7   2   6      177.58      163.06     13.18 o 
  -6   2   6       95.64       92.96      9.32 o 
  -5   2   6       61.33       67.32      7.35 o 
  -4   2   6      346.77      350.67     13.63 o 
  -3   2   6      210.05      212.63     10.40 o 
  -2   2   6      781.23      769.11     17.30 o 
  -1   2   6      285.29      276.72     10.13 o 
   0   2   6       72.83       89.34      5.78 o 
   1   2   6       26.53       27.61      4.12 o 
   2   2   6      583.52      653.21     17.48 o 
   3   2   6      171.75      191.56     10.94 o 
   4   2   6      144.90      152.48     11.21 o 
   5   2   6      186.71      226.34     13.18 o 
   6   2   6       37.28       38.55      8.87 o 
   7   2   6        4.81        8.52      8.25 o 
   8   2   6        9.41       14.79      8.61 o 
  -9   3   6        4.27       11.92      8.07 o 
  -8   3   6        2.25        3.41      7.17 o 
  -7   3   6       25.99       25.10      7.62 o 
  -6   3   6       61.19       58.18      8.52 o 
  -5   3   6       35.14       29.76      6.10 o 
  -4   3   6      123.10      128.45      8.78 o 
  -3   3   6      804.51      766.96     20.44 o 
  -2   3   6      562.37      560.70     15.78 o 
  -1   3   6      102.79      114.56      7.08 o 
   0   3   6        7.01        6.95      3.92 o 
   1   3   6      523.79      594.40     16.58 o 
   2   3   6       96.64      108.29      7.98 o 
   3   3   6       69.21       68.40      7.80 o 
   4   3   6       44.05       40.25      7.26 o 
   5   3   6       70.53       77.09     10.49 o 
   6   3   6       29.46       27.43      8.78 o 
   7   3   6        5.62       12.37      7.89 o 
  -8   4   6        2.75       -3.59      7.80 o 
  -7   4   6       41.18       34.60      8.70 o 
  -6   4   6       35.19       15.69      8.96 o 
  -5   4   6       44.21       28.51      7.71 o 
  -4   4   6      110.81       94.03      8.96 o 
  -3   4   6       69.69       60.87      6.90 o 
  -2   4   6      368.79      388.68     14.07 o 
  -1   4   6       54.29       42.94      5.47 o 
   0   4   6       71.41       66.01      6.63 o 
   1   4   6      342.21      376.67     14.43 o 
   2   4   6       30.04       31.64      6.45 o 
   3   4   6       67.34       71.44      7.62 o 
   4   4   6       31.38       45.81      7.44 o 
   5   4   6       28.27       35.14      8.16 o 
   6   4   6       34.81       32.45      9.86 o 
   7   4   6        0.35        2.78      7.08 o 
  -8   5   6        0.80       -8.96      8.96 o 
  -7   5   6        5.12        4.21      7.44 o 
  -6   5   6       59.90       53.78      8.96 o 
  -5   5   6      104.40      105.42      9.95 o 
  -4   5   6      168.24      159.20     11.12 o 
  -3   5   6      113.00      118.68      9.32 o 
  -2   5   6      136.86      137.51     10.22 o 
  -1   5   6      129.83      119.13      9.50 o 
   0   5   6      309.61      313.84      9.75 o 
   1   5   6       72.74       85.61      8.70 o 
   2   5   6      323.51      333.37     14.97 o 
   3   5   6      308.17      312.40     16.14 o 
   4   5   6      155.90      161.53     12.73 o 
   5   5   6        9.52        8.43      8.96 o 
   6   5   6       33.96       40.16      9.68 o 
   7   5   6        8.26        9.95      9.32 o 
  -7   6   6        0.53       11.12      7.17 o 
  -6   6   6        7.77        6.54      7.62 o 
  -5   6   6       73.87       69.29      9.86 o 
  -4   6   6      197.96      166.19     12.64 o 
  -3   6   6      242.02      222.40     13.80 o 
  -2   6   6       67.13       46.25      8.07 o 
  -1   6   6       47.77       53.34      7.71 o 
   0   6   6       34.02       20.77      5.60 o 
   1   6   6       92.92       86.41      9.23 o 
   2   6   6       94.13       96.00     10.40 o 
   3   6   6      201.01      189.05     14.07 o 
   4   6   6        2.63        6.01      5.92 o 
   5   6   6       18.29       18.56      8.70 o 
   6   6   6       14.09       10.40      9.77 o 
  -6   7   6        0.51       -3.68      6.81 o 
  -5   7   6       36.40       48.76      9.23 o 
  -4   7   6        3.65        6.10      6.81 o 
  -3   7   6       15.10        9.23      6.72 o 
  -2   7   6      215.17      196.49     14.34 o 
  -1   7   6       28.05       32.81      7.26 o 
   0   7   6       25.22       33.49      7.26 o 
   1   7   6       30.29       25.82      7.08 o 
   2   7   6       22.96       17.21      8.61 o 
   3   7   6       24.07        8.52      9.05 o 
   4   7   6       45.33       50.56      9.50 o 
   5   7   6        4.60        8.43      8.07 o 
  -5   8   6        0.88       -7.98      7.98 o 
  -4   8   6       14.19       16.40      8.96 o 
  -3   8   6       17.47       21.07      6.72 o 
  -2   8   6       15.53       12.46      7.98 o 
  -1   8   6       24.53       30.48      6.90 o 
   0   8   6       85.48       69.71      7.55 o 
   1   8   6       27.26       25.82      9.05 o 
   2   8   6       19.73       22.95      8.16 o 
   3   8   6        7.75       -4.39      8.07 o 
   4   8   6        0.61        2.87      7.17 o 
  -4   9   6        6.33       10.76      7.89 o 
  -3   9   6        2.57        3.68      7.08 o 
  -2   9   6        4.45       10.76      7.26 o 
  -1   9   6       16.39       17.57      8.96 o 
   0   9   6        2.65       -0.35      5.06 o 
   1   9   6        6.34        4.48      7.53 o 
   2   9   6        4.43       12.19      6.54 o 
   3   9   6       18.43       15.87      9.32 o 
  -4  -9   7        4.43        2.41     17.84 o 
  -3  -9   7       16.90       10.40      8.87 o 
  -2  -9   7        0.50        0.00      8.07 o 
  -1  -9   7        5.58       -0.90      8.78 o 
   0  -9   7        3.44       -5.87      7.66 o 
   1  -9   7       23.02       43.48      9.32 o 
   2  -9   7        5.13       10.58      6.99 o 
  -5  -8   7       38.56       37.65     10.22 o 
  -4  -8   7        1.52        7.81      4.96 o 
  -3  -8   7        7.55        5.02      7.62 o 
  -2  -8   7       11.53        6.36      7.35 o 
  -1  -8   7       89.18       72.97     11.74 o 
   0  -8   7       22.30       16.54      5.70 o 
   1  -8   7        0.78        1.61      6.36 o 
   2  -8   7        5.25       16.94      6.36 o 
   3  -8   7        0.05        8.16      6.45 o 
   4  -8   7        0.56       -1.97      6.99 o 
  -6  -7   7        9.22       16.58      7.53 o 
  -5  -7   7        3.39        0.81      8.25 o 
  -4  -7   7       16.86       11.56      8.16 o 
  -3  -7   7       17.09       23.22      7.17 o 
  -2  -7   7       78.94       71.44      9.14 o 
  -1  -7   7       84.33       84.98     10.13 o 
   0  -7   7       90.83       99.75     13.67 o 
   1  -7   7       37.42       33.79      8.25 o 
   2  -7   7       41.84       38.63      7.89 o 
   3  -7   7       20.73       27.16      7.98 o 
   4  -7   7       14.80        2.60      9.14 o 
   5  -7   7        0.11       -7.26      7.26 o 
  -7  -6   7        0.17       11.21      6.01 o 
  -6  -6   7       13.47       -5.02      8.70 o 
  -5  -6   7       19.75       15.78      7.44 o 
  -4  -6   7       49.97       64.27      8.78 o 
  -3  -6   7       39.83       22.14      9.05 o 
  -2  -6   7       53.14       44.46      8.07 o 
  -1  -6   7       25.30       15.78      7.26 o 
   0  -6   7       17.31       18.29      4.06 o 
   1  -6   7      103.81      130.34     10.40 o 
   2  -6   7       58.66       74.94      9.32 o 
   3  -6   7       90.72       92.87     11.38 o 
   4  -6   7       26.30       25.01      7.53 o 
   5  -6   7        5.10        9.59      7.35 o 
   6  -6   7        4.58        6.81      8.96 o 
  -8  -5   7        1.29       -3.85      7.71 o 
  -7  -5   7       12.81       16.31      7.62 o 
  -6  -5   7       17.22        7.53      6.36 o 
  -5  -5   7       46.04       70.01      9.05 o 
  -4  -5   7       58.64       53.16      8.16 o 
  -3  -5   7       75.25       78.97      8.96 o 
  -2  -5   7      168.09      171.48     11.38 o 
  -1  -5   7       16.65       16.05      5.56 o 
   0  -5   7       51.03       49.27      8.38 o 
   1  -5   7       78.94       92.24      8.52 o 
   2  -5   7       98.22       97.17     10.40 o 
   3  -5   7      110.15      107.21     10.22 o 
   4  -5   7       21.31       16.22      6.90 o 
   5  -5   7       38.15       35.86      9.50 o 
   6  -5   7       16.91       26.17      8.78 o 
  -8  -4   7       12.32        7.26      7.53 o 
  -7  -4   7        7.16       16.76      7.17 o 
  -6  -4   7      100.19       84.08     10.76 o 
  -5  -4   7       41.03       39.53      7.44 o 
  -4  -4   7      191.54      174.71     12.37 o 
  -3  -4   7      282.44      283.62     12.73 o 
  -2  -4   7      491.77      522.42     16.67 o 
  -1  -4   7        0.96       -3.05      4.03 o 
   0  -4   7       81.04       90.58      5.58 o 
   1  -4   7       74.69       68.93      7.62 o 
   2  -4   7       86.22       95.11      9.32 o 
   3  -4   7       24.53       29.40      6.45 o 
   4  -4   7       52.18       62.93      8.07 o 
   5  -4   7       93.75       74.22     11.38 o 
   6  -4   7       17.53       19.36      8.43 o 
   7  -4   7        7.41       10.67      9.14 o 
  -9  -3   7        0.15       -2.96      7.98 o 
  -8  -3   7       11.44       19.90      8.16 o 
  -7  -3   7        0.54        6.01      5.92 o 
  -6  -3   7      102.37      100.13      9.77 o 
  -5  -3   7       75.86       67.95      8.16 o 
  -4  -3   7       28.19       28.06      5.38 o 
  -3  -3   7       15.63        8.96      5.02 o 
  -2  -3   7      427.19      431.62     14.79 o 
  -1  -3   7      253.28      305.23     11.74 o 
   0  -3   7      664.77      670.86     12.48 o 
   1  -3   7      352.01      341.98     13.36 o 
   2  -3   7      222.15      227.78     12.19 o 
   3  -3   7       49.49       48.14      7.71 o 
   4  -3   7      176.68      153.28     12.37 o 
   5  -3   7       15.40       17.12      6.36 o 
   6  -3   7       10.32       17.48      6.63 o 
   7  -3   7        7.66        0.90      8.16 o 
  -9  -2   7        1.09       -7.98      7.98 o 
  -8  -2   7       10.93       15.87      7.08 o 
  -7  -2   7       28.25       19.27      6.90 o 
  -6  -2   7       98.76       83.01      9.14 o 
  -5  -2   7       41.03       33.79      6.45 o 
  -4  -2   7      183.75      178.20     10.85 o 
  -3  -2   7      646.86      577.91     16.76 o 
  -2  -2   7       16.98       15.33      3.85 o 
  -1  -2   7       65.35       75.03      6.19 o 
   0  -2   7      297.82      310.06     16.05 o 
   1  -2   7      322.66      325.48     12.55 o 
   2  -2   7       17.89       16.22      5.20 o 
   3  -2   7      190.78      203.30     11.56 o 
   4  -2   7       21.17       17.21      5.83 o 
   5  -2   7      152.66      148.44     11.74 o 
   6  -2   7        4.97        6.10      7.26 o 
   7  -2   7       18.76       24.83      9.41 o 
  -9  -1   7        6.25        4.75      6.90 o 
  -8  -1   7       18.62       14.61      8.87 o 
  -7  -1   7        1.76        9.05      5.65 o 
  -6  -1   7      327.19      324.77     15.87 o 
  -5  -1   7      133.81      128.10      9.77 o 
  -4  -1   7      124.99      119.22      8.34 o 
  -3  -1   7       59.41       60.42      6.10 o 
  -2  -1   7        2.37        6.54      2.87 o 
  -1  -1   7       35.40       38.28      4.66 o 
   0  -1   7      867.68      920.06     15.82 o 
   1  -1   7      434.37      488.81     14.25 o 
   2  -1   7      361.55      378.01     13.54 o 
   3  -1   7      380.40      401.05     15.78 o 
   4  -1   7        4.55        7.44      4.39 o 
   5  -1   7       87.06       79.33      8.96 o 
   6  -1   7       10.55       17.03      6.99 o 
   7  -1   7        7.23        0.90      7.35 o 
  -9   0   7        2.54       12.19      7.35 o 
  -8   0   7        9.54       18.56      6.54 o 
  -7   0   7        4.09       10.31      9.77 o 
  -6   0   7      419.00      377.92     17.03 o 
  -5   0   7       33.21       30.30      5.92 o 
  -4   0   7       35.87       35.23      6.01 o 
  -3   0   7       41.39       42.94      5.20 o 
  -2   0   7      207.04      221.59      9.41 o 
  -1   0   7       42.13       45.99      4.57 o 
   0   0   7      353.97      484.64     28.91 o 
   1   0   7     3123.94     3407.23     33.08 o 
   2   0   7       87.92       93.32      7.17 o 
   3   0   7      127.94      130.43      8.78 o 
   4   0   7       10.01       13.18      5.02 o 
   5   0   7       15.97       -0.63      7.44 o 
   6   0   7       36.36       41.86      8.70 o 
   7   0   7       42.86       29.22     13.09 o 
   8   0   7        3.47        5.02      9.41 o 
  -9   1   7        6.24       -5.65      8.34 o 
  -8   1   7       18.66       21.16      7.53 o 
  -7   1   7        1.74       11.83      5.02 o 
  -6   1   7      327.25      402.49     18.20 o 
  -5   1   7      133.63      162.61     10.22 o 
  -4   1   7      124.92      150.86      9.14 o 
  -3   1   7       59.45       65.53      5.92 o 
  -2   1   7        2.36        0.00      3.32 o 
  -1   1   7       35.34       33.08      4.30 o 
   0   1   7      866.78      903.37     15.82 o 
   1   1   7      434.36      470.16     14.07 o 
   2   1   7      361.48      397.47     13.98 o 
   3   1   7      380.35      387.60     15.24 o 
   4   1   7        4.55        2.69      5.20 o 
   5   1   7       87.00       80.05      9.50 o 
   6   1   7       10.62       11.83      7.17 o 
   7   1   7        7.26        7.80      8.07 o 
  -9   2   7        1.10        5.83      6.72 o 
  -8   2   7       10.89        5.02      8.43 o 
  -7   2   7       28.24       46.52      7.62 o 
  -6   2   7       98.72      108.82      8.96 o 
  -5   2   7       41.09       45.36      7.26 o 
  -4   2   7      183.95      185.38     10.49 o 
  -3   2   7      646.52      666.74     17.48 o 
  -2   2   7       17.13       21.87      4.12 o 
  -1   2   7       65.47       70.01      6.01 o 
   0   2   7      298.30      290.77     17.97 o 
   1   2   7      322.69      344.40     12.91 o 
   2   2   7       17.91       18.73      4.30 o 
   3   2   7      190.79      219.80     11.65 o 
   4   2   7       21.21       19.99      5.92 o 
   5   2   7      152.66      150.06     12.19 o 
   6   2   7        5.01       16.76      6.10 o 
   7   2   7       18.78       27.52     10.49 o 
  -8   3   7       11.46       17.39      8.34 o 
  -7   3   7        0.54       -3.76      6.19 o 
  -6   3   7      102.26       94.66     10.58 o 
  -5   3   7       75.65       86.68      8.61 o 
  -4   3   7       28.20       32.99      5.65 o 
  -3   3   7       15.67       12.37      4.57 o 
  -2   3   7      427.42      423.82     14.52 o 
  -1   3   7      253.48      271.43     11.65 o 
   0   3   7      664.54      702.79     18.96 o 
   1   3   7      351.91      372.72     13.36 o 
   2   3   7      222.12      256.19     12.01 o 
   3   3   7       49.55       61.13      7.71 o 
   4   3   7      176.23      197.66     12.82 o 
   5   3   7       15.36       13.80      7.44 o 
   6   3   7       10.32       25.55      7.35 o 
   7   3   7        7.65       12.91      8.87 o 
  -8   4   7       12.33       23.84      8.25 o 
  -7   4   7        7.14       10.40      5.92 o 
  -6   4   7      100.16       88.03     10.94 o 
  -5   4   7       41.12       23.84      7.44 o 
  -4   4   7      191.56      171.66     12.37 o 
  -3   4   7      282.13      272.87     13.18 o 
  -2   4   7      491.56      485.40     16.31 o 
  -1   4   7        0.98       -3.05      3.94 o 
   0   4   7       81.29      107.52      5.89 o 
   1   4   7       74.43       73.15      7.17 o 
   2   4   7       86.48       90.36      8.87 o 
   3   4   7       24.54       15.33      6.27 o 
   4   4   7       52.16       57.37      9.05 o 
   5   4   7       93.83      131.41     11.83 o 
   6   4   7       17.56       16.05      8.87 o 
   7   4   7        7.36       -4.84     10.13 o 
  -8   5   7        1.29       -8.78      8.78 o 
  -7   5   7       12.81        5.20      8.43 o 
  -6   5   7       17.20        4.57      6.99 o 
  -5   5   7       46.00       48.05      9.05 o 
  -4   5   7       58.56       45.54      9.14 o 
  -3   5   7       75.18       92.60      8.78 o 
  -2   5   7      168.27      176.59     11.29 o 
  -1   5   7       16.70       23.13      5.56 o 
   0   5   7       51.07       64.13      4.94 o 
   1   5   7       78.95       72.25      8.87 o 
   2   5   7       98.18      109.54     10.22 o 
   3   5   7      110.04      119.04     11.56 o 
   4   5   7       21.30       24.11      6.63 o 
   5   5   7       38.19       51.27      9.95 o 
   6   5   7       16.94       25.46      8.25 o 
  -7   6   7        0.17        3.76      6.72 o 
  -6   6   7       13.40       11.74      7.17 o 
  -5   6   7       19.82       12.10      7.98 o 
  -4   6   7       49.83       41.14      9.23 o 
  -3   6   7       39.81       34.33      7.98 o 
  -2   6   7       53.06       60.78      8.43 o 
  -1   6   7       25.32       22.32      6.99 o 
   0   6   7       17.32       21.93      4.13 o 
   1   6   7      103.79      117.07     11.03 o 
   2   6   7       58.80       66.06      9.32 o 
   3   6   7       90.66       88.92     11.83 o 
   4   6   7       26.28       20.44      7.98 o 
   5   6   7        5.07       15.78      6.45 o 
   6   6   7        4.60       14.70      7.80 o 
  -6   7   7        9.21       19.45      8.34 o 
  -5   7   7        3.36        1.70      6.63 o 
  -4   7   7       16.75       17.93      7.80 o 
  -3   7   7       17.09       21.87      6.45 o 
  -2   7   7       78.85       59.79     10.58 o 
  -1   7   7       84.49       72.16     10.67 o 
   0   7   7       90.82       88.31      7.53 o 
   1   7   7       37.47       50.11      8.25 o 
   2   7   7       41.90       40.25      8.34 o 
   3   7   7       20.64       17.66      7.53 o 
   4   7   7       14.74       22.77      8.70 o 
   5   7   7        0.11       -2.87      9.59 o 
  -5   8   7       38.51       45.36      9.86 o 
  -4   8   7        1.52        2.69      7.35 o 
  -3   8   7        7.57        9.95      7.62 o 
  -2   8   7       11.52        7.17      9.05 o 
  -1   8   7       89.22       88.74     11.65 o 
   0   8   7       22.31       20.68      5.43 o 
   1   8   7        0.78       -4.03      7.44 o 
   2   8   7        5.24        8.52      6.10 o 
   3   8   7        0.05       -7.26      7.89 o 
   4   8   7        0.56        0.99      7.98 o 
  -4   9   7        4.40       -9.14      9.14 o 
  -3   9   7       16.92       18.91      8.78 o 
  -2   9   7        0.49       11.03      6.36 o 
  -1   9   7        5.57       14.43      6.90 o 
   0   9   7        3.42        5.25     11.34 o 
   1   9   7       22.99       13.89     10.31 o 
   2   9   7        5.13        3.85      8.43 o 
  -3  -9   8        0.92        2.87      7.26 o 
  -2  -9   8       22.30        4.66     11.03 o 
  -1  -9   8       24.76       27.79      8.78 o 
   0  -9   8        2.88        5.12      5.57 o 
   1  -9   8       11.65       14.34      7.98 o 
   2  -9   8        8.08        0.00      8.43 o 
  -5  -8   8        6.57        8.61      7.98 o 
  -4  -8   8        6.23        5.40      7.62 o 
  -3  -8   8        2.08        0.00      5.92 o 
  -2  -8   8       12.80       27.16      7.44 o 
  -1  -8   8        9.20       13.80      7.71 o 
   0  -8   8        2.90        3.53     13.89 o 
   1  -8   8        6.02        8.43      8.16 o 
   2  -8   8        8.60        7.89      7.26 o 
   3  -8   8        1.04       -1.88      8.16 o 
  -6  -7   8       14.82       22.59      8.87 o 
  -5  -7   8        8.77        6.01      8.16 o 
  -4  -7   8        5.46       16.76      7.17 o 
  -3  -7   8       41.88       55.49      8.70 o 
  -2  -7   8      115.98      115.90     12.37 o 
  -1  -7   8       29.52       45.36      7.53 o 
   0  -7   8        6.85        7.60      4.62 o 
   1  -7   8       12.88        8.87      6.54 o 
   2  -7   8       10.84       -9.14      9.14 o 
   3  -7   8        1.60        3.32      7.26 o 
   4  -7   8       11.33        8.16      9.77 o 
   5  -7   8        0.53       -0.99      8.43 o 
  -7  -6   8        1.99       -7.80      7.80 o 
  -6  -6   8        1.12        0.00      7.53 o 
  -5  -6   8       14.72       30.03      6.90 o 
  -4  -6   8       30.68       21.87      7.80 o 
  -3  -6   8      101.15       94.84      9.50 o 
  -2  -6   8      157.68      174.53     12.37 o 
  -1  -6   8       72.42       79.96      8.34 o 
   0  -6   8       11.88       11.10      4.15 o 
   1  -6   8       56.68       48.32      8.25 o 
   2  -6   8        0.69       -3.41      6.10 o 
   3  -6   8       69.30       61.05     10.40 o 
   4  -6   8       21.12       26.17      8.78 o 
   5  -6   8        0.14        1.79      6.01 o 
  -8  -5   8        2.92        9.86      7.89 o 
  -7  -5   8        0.74        8.78      5.92 o 
  -6  -5   8        2.77        0.81      7.17 o 
  -5  -5   8       86.58       88.92     10.67 o 
  -4  -5   8      122.35      121.82     10.49 o 
  -3  -5   8       25.73       23.13      6.63 o 
  -2  -5   8       93.96       92.42      9.59 o 
  -1  -5   8      154.52      180.27     11.29 o 
   0  -5   8       84.10       94.50      6.15 o 
   1  -5   8       48.92       55.31      6.81 o 
   2  -5   8       76.38       80.68      9.05 o 
   3  -5   8       47.43       43.39      7.98 o 
   4  -5   8       10.10       10.40      7.53 o 
   5  -5   8       14.58       12.55      7.80 o 
   6  -5   8        2.08        0.00      8.96 o 
  -8  -4   8        7.42       -2.78      8.70 o 
  -7  -4   8        9.17        4.93      7.98 o 
  -6  -4   8       48.32       39.98      8.61 o 
  -5  -4   8       78.24       80.68      9.14 o 
  -4  -4   8       87.67       79.24     10.67 o 
  -3  -4   8       78.40       85.79      8.52 o 
  -2  -4   8       13.03       12.37      4.84 o 
  -1  -4   8      222.61      250.90     11.92 o 
   0  -4   8      230.14      214.00     13.58 o 
   1  -4   8       51.40       50.56      6.45 o 
   2  -4   8       93.17       96.18      8.52 o 
   3  -4   8        3.15        6.63      5.65 o 
   4  -4   8       22.40       30.57      7.53 o 
   5  -4   8        8.35        5.38      7.89 o 
   6  -4   8        2.63       -7.08      7.98 o 
  -8  -3   8        6.89        0.90      8.16 o 
  -7  -3   8       52.62       58.98      9.14 o 
  -6  -3   8       17.29       17.93      6.45 o 
  -5  -3   8       75.32       75.39      8.34 o 
  -4  -3   8       60.36       49.39      7.17 o 
  -3  -3   8      159.74      165.21      9.86 o 
  -2  -3   8       94.78       97.35      8.25 o 
  -1  -3   8      480.97      530.94     16.49 o 
   0  -3   8      120.16      117.28      5.83 o 
   1  -3   8      482.93      460.48     16.85 o 
   2  -3   8       62.34       60.78      7.71 o 
   3  -3   8      217.42      199.18     12.55 o 
   4  -3   8      115.85      109.63     10.22 o 
   5  -3   8       31.90       28.24      7.26 o 
   6  -3   8       41.82       48.41     10.13 o 
   7  -3   8       34.82        6.72     10.85 o 
  -9  -2   8        3.11        2.96      7.80 o 
  -8  -2   8        9.91       15.24      6.19 o 
  -7  -2   8       11.37        9.50      7.17 o 
  -6  -2   8       16.37       10.76      5.74 o 
  -5  -2   8       59.14       70.01      7.80 o 
  -4  -2   8       72.13       65.80      7.35 o 
  -3  -2   8       55.64       54.95      6.54 o 
  -2  -2   8       21.59       20.26      4.12 o 
  -1  -2   8      326.28      347.63     12.55 o 
   0  -2   8      472.86      467.63     10.71 o 
   1  -2   8       69.91       80.50      6.90 o 
   2  -2   8      604.47      626.41     19.36 o 
   3  -2   8       10.11        8.16      5.11 o 
   4  -2   8      179.93      163.95     11.83 o 
   5  -2   8       25.10       25.55      7.44 o 
   6  -2   8        3.76        2.42      7.44 o 
   7  -2   8       11.06        3.68      9.50 o 
  -9  -1   8        1.45       -3.85      7.53 o 
  -8  -1   8       27.51       26.53      7.98 o 
  -7  -1   8      106.37       89.64     10.85 o 
  -6  -1   8      128.50      105.24     10.85 o 
  -5  -1   8      240.83      223.03     12.37 o 
  -4  -1   8       30.07       24.92      5.56 o 
  -3  -1   8      273.82      289.00     11.92 o 
  -2  -1   8      618.01      678.85     17.03 o 
  -1  -1   8      658.80      731.55     17.57 o 
   0  -1   8      171.47      173.23      6.43 o 
   1  -1   8      550.80      614.48     17.03 o 
   2  -1   8      268.91      293.75     12.64 o 
   3  -1   8      138.05      147.19     10.22 o 
   4  -1   8      100.81       87.58     10.13 o 
   5  -1   8       47.75       30.12      8.78 o 
   6  -1   8       62.27       60.15     10.67 o 
   7  -1   8       43.26       35.41     10.76 o 
  -9   0   8        3.55       18.11      6.27 o 
  -8   0   8        0.67       -3.32      9.05 o 
  -7   0   8        0.05       -2.15      5.83 o 
  -6   0   8       61.96       64.99      9.23 o 
  -5   0   8       48.20       36.39      6.36 o 
  -4   0   8      232.11      268.29     12.73 o 
  -3   0   8      305.45      347.63     13.00 o 
  -2   0   8       45.81       40.97      5.74 o 
  -1   0   8       49.47       57.10      5.29 o 
   0   0   8       24.70        4.78      7.37 o 
   1   0   8      482.81      568.23     17.12 o 
   2   0   8        7.22        9.50      4.39 o 
   3   0   8       18.45       21.69      5.74 o 
   4   0   8       81.36       83.63      9.14 o 
   5   0   8      115.97      107.39     10.76 o 
   6   0   8      150.40      174.26     14.52 o 
   7   0   8       15.95        8.07      9.77 o 
  -9   1   8        1.43       -8.52      8.52 o 
  -8   1   8       27.52       33.17      8.96 o 
  -7   1   8      106.41      121.73     11.38 o 
  -6   1   8      128.37      130.96     11.47 o 
  -5   1   8      241.09      287.30     14.16 o 
  -4   1   8       30.12       42.40      5.65 o 
  -3   1   8      274.02      301.73     12.46 o 
  -2   1   8      618.09      665.13     16.94 o 
  -1   1   8      659.32      678.76     16.85 o 
   0   1   8      171.04      184.06      6.43 o 
   1   1   8      550.80      637.07     17.12 o 
   2   1   8      268.87      293.66     12.82 o 
   3   1   8      137.94      137.15     10.13 o 
   4   1   8      100.84      111.15     10.13 o 
   5   1   8       47.85       54.32      9.05 o 
   6   1   8       62.37       68.75     11.92 o 
   7   1   8       43.17       56.29     10.31 o 
  -9   2   8        3.11        2.96      9.50 o 
  -8   2   8        9.88       -5.92      7.98 o 
  -7   2   8       11.34        9.50      6.99 o 
  -6   2   8       16.33       16.40      5.83 o 
  -5   2   8       59.07       71.26      7.35 o 
  -4   2   8       72.20       78.17      7.62 o 
  -3   2   8       55.76       65.89      6.72 o 
  -2   2   8       21.68       21.87      5.02 o 
  -1   2   8      326.01      333.64     12.28 o 
   0   2   8      472.48      474.64     10.65 o 
   1   2   8       69.82       61.94      6.81 o 
   2   2   8      604.25      618.16     19.09 o 
   3   2   8       10.16        8.70      5.02 o 
   4   2   8      180.09      167.27     12.46 o 
   5   2   8       25.10       31.11      7.53 o 
   6   2   8        3.76       -8.52      8.52 o 
   7   2   8       11.13        5.56      8.78 o 
  -8   3   8        6.84       -4.39      8.43 o 
  -7   3   8       52.66       40.79      9.23 o 
  -6   3   8       17.31       25.37      6.63 o 
  -5   3   8       75.46       65.71      9.23 o 
  -4   3   8       60.48       62.84      7.80 o 
  -3   3   8      159.35      151.49      9.86 o 
  -2   3   8       95.06      101.29      8.07 o 
  -1   3   8      479.93      477.51     15.42 o 
   0   3   8      120.41      123.96      6.01 o 
   1   3   8      482.71      507.27     16.85 o 
   2   3   8       62.34       53.16      7.98 o 
   3   3   8      217.46      237.28     13.45 o 
   4   3   8      115.84      130.25     11.83 o 
   5   3   8       31.85       22.59      8.96 o 
   6   3   8       41.75       41.06      8.52 o 
   7   3   8       34.83       39.44     10.22 o 
  -8   4   8        7.40       -4.66      8.61 o 
  -7   4   8        9.15        0.00      6.90 o 
  -6   4   8       48.31       58.80      9.77 o 
  -5   4   8       78.24       65.17      9.59 o 
  -4   4   8       87.65       78.44     10.49 o 
  -3   4   8       78.43       65.53      7.80 o 
  -2   4   8       13.03        5.74      5.20 o 
  -1   4   8      222.31      234.14     11.29 o 
   0   4   8      230.28      247.68      9.19 o 
   1   4   8       51.48       43.21      6.72 o 
   2   4   8       93.35       73.15      8.96 o 
   3   4   8        3.16       -2.42      6.36 o 
   4   4   8       22.36       15.06      7.44 o 
   5   4   8        8.37       27.16      6.54 o 
   6   4   8        2.65       23.04      7.89 o 
  -8   5   8        2.92       -3.94      8.52 o 
  -7   5   8        0.74       18.47      5.92 o 
  -6   5   8        2.79       -6.27      7.53 o 
  -5   5   8       86.54       87.22     10.67 o 
  -4   5   8      122.27      110.35     10.76 o 
  -3   5   8       25.65       23.75      6.45 o 
  -2   5   8       93.93       96.99      9.68 o 
  -1   5   8      154.79      151.22     10.40 o 
   0   5   8       84.07       83.22      6.15 o 
   1   5   8       48.93       45.81      7.26 o 
   2   5   8       76.46       89.46      8.96 o 
   3   5   8       47.38       44.82      8.25 o 
   4   5   8       10.11       13.45      7.08 o 
   5   5   8       14.62       13.45      6.72 o 
   6   5   8        2.08        0.00      7.71 o 
  -7   6   8        1.99       -8.43      8.43 o 
  -6   6   8        1.12        3.41      7.44 o 
  -5   6   8       14.72        3.85      8.25 o 
  -4   6   8       30.73       23.40      8.07 o 
  -3   6   8      101.35       95.83     10.85 o 
  -2   6   8      157.68      169.33     11.92 o 
  -1   6   8       72.48       79.51      9.23 o 
   0   6   8       11.84        9.71      4.24 o 
   1   6   8       56.54       64.54      7.89 o 
   2   6   8        0.69       -5.47      6.63 o 
   3   6   8       69.26       73.95     10.40 o 
   4   6   8       21.06       22.23      7.71 o 
   5   6   8        0.13       -3.68      6.10 o 
  -6   7   8       14.81        8.52     10.22 o 
  -5   7   8        8.76       18.11      6.54 o 
  -4   7   8        5.45       14.43      6.81 o 
  -3   7   8       41.82       37.65      8.52 o 
  -2   7   8      116.03      108.29     12.46 o 
  -1   7   8       29.52       23.40      7.71 o 
   0   7   8        6.85        3.23      4.66 o 
   1   7   8       12.89       13.27      6.72 o 
   2   7   8       10.83       13.98      6.36 o 
   3   7   8        1.59       10.04      7.35 o 
   4   7   8       11.28       10.94      8.07 o 
  -5   8   8        6.56        4.84      9.41 o 
  -4   8   8        6.25       13.54      7.80 o 
  -3   8   8        2.07        6.01      6.72 o 
  -2   8   8       12.82       11.56      7.89 o 
  -1   8   8        9.21       14.61      6.63 o 
   0   8   8        2.88       -6.14      6.14 o 
   1   8   8        6.05       17.66      6.72 o 
   2   8   8        8.60       22.95      7.26 o 
   3   8   8        1.04        8.43      5.83 o 
  -3   9   8        0.92        0.99      6.81 o 
  -2   9   8       22.31       20.71      9.41 o 
  -1   9   8       24.71       18.56     10.04 o 
   0   9   8        2.88        2.02      5.25 o 
   1   9   8       11.61       12.46      8.78 o 
   2   9   8        8.09        1.97      8.61 o 
  -3  -9   9        1.35        0.99      7.80 o 
  -2  -9   9       23.24       41.59     10.13 o 
  -1  -9   9        6.53       15.33      6.10 o 
   0  -9   9       25.14       22.69      9.14 o 
   1  -9   9        1.14       -5.92      8.70 o 
  -5  -8   9        1.78       -8.34      8.34 o 
  -4  -8   9        4.03       15.86      5.45 o 
  -3  -8   9       13.95       25.55      7.44 o 
  -2  -8   9       21.42       21.33     10.04 o 
  -1  -8   9       34.21       43.03      9.77 o 
   0  -8   9        2.19        7.99      8.92 o 
   1  -8   9        0.91       -3.50      7.53 o 
   2  -8   9       10.34       11.03      8.96 o 
   3  -8   9        8.30        9.77      8.16 o 
  -6  -7   9        3.69        5.74      7.08 o 
  -5  -7   9        7.11       18.56      8.52 o 
  -4  -7   9        6.70        9.05      7.53 o 
  -3  -7   9       25.76       29.58      7.71 o 
  -2  -7   9       27.02       38.28      9.32 o 
  -1  -7   9        6.69        8.87      6.27 o 
   0  -7   9        0.65        4.18      6.72 o 
   1  -7   9        4.73        2.33      6.99 o 
   2  -7   9        6.68       13.00      7.62 o 
   3  -7   9       19.84       17.39      8.34 o 
   4  -7   9        8.76       23.67      7.35 o 
  -7  -6   9        4.10        2.87      8.07 o 
  -6  -6   9        7.91       -6.10      9.50 o 
  -5  -6   9       41.04       20.71      9.41 o 
  -4  -6   9       13.49       22.77      7.26 o 
  -3  -6   9       85.40       80.41     11.03 o 
  -2  -6   9      245.54      271.43     15.24 o 
  -1  -6   9       20.46       23.31      6.90 o 
   0  -6   9       23.71       24.51      4.52 o 
   1  -6   9        3.33       -2.69      6.72 o 
   2  -6   9      149.22      161.26     12.55 o 
   3  -6   9       12.58       18.82      7.89 o 
   4  -6   9        1.00       -2.60      6.81 o 
   5  -6   9        3.00        1.88      7.08 o 
  -7  -5   9        2.99       17.03      7.35 o 
  -6  -5   9       19.22       24.83      8.61 o 
  -5  -5   9      100.40       91.34     10.94 o 
  -4  -5   9        8.14       13.80      6.10 o 
  -3  -5   9        0.84        6.72      4.39 o 
  -2  -5   9      566.45      624.70     21.51 o 
  -1  -5   9        2.11        3.41      3.94 o 
   0  -5   9       74.03       71.79      6.11 o 
   1  -5   9       89.62       91.43      9.32 o 
   2  -5   9      223.93      241.40     15.51 o 
   3  -5   9       44.89       36.75      9.41 o 
   4  -5   9       29.72       43.12      7.44 o 
   5  -5   9        1.97       -0.90      7.71 o 
   6  -5   9       33.15       41.41     10.76 o 
  -8  -4   9        4.62       -3.76      8.16 o 
  -7  -4   9        4.13        3.32      6.72 o 
  -6  -4   9        6.41       22.86      4.84 o 
  -5  -4   9       41.25       51.18      7.89 o 
  -4  -4   9      121.13      110.44     10.58 o 
  -3  -4   9       83.94       81.84      8.61 o 
  -2  -4   9      164.20      174.26     11.03 o 
  -1  -4   9       13.77        7.53      6.27 o 
   0  -4   9      227.54      232.55      8.89 o 
   1  -4   9       84.10       92.51      9.05 o 
   2  -4   9       37.34       37.11      7.44 o 
   3  -4   9      156.87      161.26     13.09 o 
   4  -4   9       19.25       23.13      7.17 o 
   5  -4   9       12.30       30.21      8.07 o 
   6  -4   9        8.93        0.90      6.45 o 
  -8  -3   9       11.95       14.43      8.16 o 
  -7  -3   9       39.02       44.10      8.52 o 
  -6  -3   9      113.74      132.94     11.92 o 
  -5  -3   9        7.75        7.89      6.36 o 
  -4  -3   9      115.50      108.20      9.05 o 
  -3  -3   9       20.80       24.38      6.81 o 
  -2  -3   9       12.03       20.98      4.84 o 
  -1  -3   9       62.56       60.69      7.62 o 
   0  -3   9      311.26      299.83     19.54 o 
   1  -3   9        3.58       -5.74      5.74 o 
   2  -3   9       33.50       38.55      6.90 o 
   3  -3   9      153.56      132.58     12.19 o 
   4  -3   9      128.11      122.99     11.74 o 
   5  -3   9        9.95       -8.87      8.87 o 
   6  -3   9        2.38        4.39      7.08 o 
  -9  -2   9        8.66       13.00      8.87 o 
  -8  -2   9        5.09       -2.60      7.17 o 
  -7  -2   9        1.47        4.48      6.10 o 
  -6  -2   9       16.49       23.49      6.01 o 
  -5  -2   9       55.28       46.08      8.07 o 
  -4  -2   9       24.40       26.00      5.83 o 
  -3  -2   9      317.42      317.42     13.36 o 
  -2  -2   9      253.94      248.66     12.01 o 
  -1  -2   9      166.44      169.87      9.50 o 
   0  -2   9      484.73      496.92     22.45 o 
   1  -2   9      162.65      175.43     10.40 o 
   2  -2   9      649.97      677.59     19.99 o 
   3  -2   9      202.07      196.49     12.73 o 
   4  -2   9       51.91       60.51      7.89 o 
   5  -2   9       79.47       98.25     10.67 o 
   6  -2   9        4.80       -8.34      8.34 o 
   7  -2   9       15.06        6.81      8.96 o 
  -9  -1   9        2.27       14.70      6.54 o 
  -8  -1   9       17.23       27.16      6.99 o 
  -7  -1   9       56.52       73.95      8.16 o 
  -6  -1   9       71.31       57.55      9.14 o 
  -5  -1   9      260.79      229.21     13.80 o 
  -4  -1   9       14.70       16.22      5.56 o 
  -3  -1   9       59.91       65.08      6.90 o 
  -2  -1   9       50.74       61.22      6.36 o 
  -1  -1   9       24.11       29.58      4.48 o 
   0  -1   9      644.19      680.07     12.71 o 
   1  -1   9       16.25       14.88      4.57 o 
   2  -1   9       44.49       46.97      6.19 o 
   3  -1   9       38.83       32.99      7.08 o 
   4  -1   9       44.17       47.96      8.70 o 
   5  -1   9        7.95       10.67      6.45 o 
   6  -1   9        1.73        5.74      6.72 o 
   7  -1   9        2.69       19.00      7.53 o 
  -9   0   9        0.06        2.96      6.54 o 
  -8   0   9        6.51       15.15      7.44 o 
  -7   0   9        1.91       -0.72      6.10 o 
  -6   0   9      430.46      479.22     19.09 o 
  -5   0   9       32.91       30.21      6.63 o 
  -4   0   9      575.46      647.47     19.54 o 
  -3   0   9       58.76       49.30      7.35 o 
  -2   0   9       52.06       57.19      6.63 o 
  -1   0   9       66.91       81.75      6.45 o 
   0   0   9      183.55      184.36      7.98 o 
   1   0   9       20.32        6.90      6.19 o 
   2   0   9       21.77       27.88      4.75 o 
   3   0   9      513.27      467.38     18.47 o 
   4   0   9        0.94       -3.05      6.36 o 
   5   0   9       26.02       28.24      7.44 o 
   6   0   9        4.84        8.16      8.16 o 
   7   0   9        2.84       -7.53     10.22 o 
  -9   1   9        2.27        0.00      7.53 o 
  -8   1   9       17.23       21.24      8.07 o 
  -7   1   9       56.42       72.61      9.41 o 
  -6   1   9       71.13       91.16     10.22 o 
  -5   1   9      261.03      296.80     15.15 o 
  -4   1   9       14.58       22.41      5.47 o 
  -3   1   9       59.79       61.40      6.99 o 
  -2   1   9       50.69       65.62      6.27 o 
  -1   1   9       24.07       23.93      5.02 o 
   0   1   9      644.24      661.52     12.46 o 
   1   1   9       16.25        7.44      5.38 o 
   2   1   9       44.54       46.52      6.19 o 
   3   1   9       38.82       34.15      7.44 o 
   4   1   9       44.31       48.05      8.52 o 
   5   1   9        7.92        6.45      6.63 o 
   6   1   9        1.74        1.61      7.08 o 
   7   1   9        2.70       15.24      6.01 o 
  -9   2   9        8.66       13.98      8.25 o 
  -8   2   9        5.08        4.30      6.72 o 
  -7   2   9        1.48        8.34      5.47 o 
  -6   2   9       16.48       17.66      6.72 o 
  -5   2   9       55.33       39.89      7.98 o 
  -4   2   9       24.39       27.07      6.01 o 
  -3   2   9      317.53      329.61     13.63 o 
  -2   2   9      253.66      273.94     11.74 o 
  -1   2   9      166.49      160.81      9.50 o 
   0   2   9      484.52      500.87     11.19 o 
   1   2   9      162.63      158.04      9.95 o 
   2   2   9      649.15      667.01     20.08 o 
   3   2   9      202.21      202.41     12.46 o 
   4   2   9       51.96       70.19      8.16 o 
   5   2   9       79.39       72.79     10.76 o 
   6   2   9        4.82       14.34      7.17 o 
   7   2   9       15.01        0.99      9.32 o 
  -8   3   9       11.93        1.79      8.96 o 
  -7   3   9       39.08       22.95      9.41 o 
  -6   3   9      113.80      120.92     13.27 o 
  -5   3   9        7.82       13.98      6.10 o 
  -4   3   9      115.48      131.23     10.67 o 
  -3   3   9       20.90       14.16      6.54 o 
  -2   3   9       12.07       12.82      4.84 o 
  -1   3   9       62.68       63.91      6.90 o 
   0   3   9      311.41      293.01      9.53 o 
   1   3   9        3.62       -0.45      5.11 o 
   2   3   9       33.50       33.88      6.45 o 
   3   3   9      153.58      143.07     11.74 o 
   4   3   9      128.20      134.10     12.64 o 
   5   3   9        9.93       15.42      6.36 o 
   6   3   9        2.39       -7.08      8.25 o 
  -8   4   9        4.62        6.63      8.43 o 
  -7   4   9        4.14        7.53      6.99 o 
  -6   4   9        6.44        8.87      7.26 o 
  -5   4   9       41.18       30.93      8.78 o 
  -4   4   9      121.09      111.42     10.67 o 
  -3   4   9       84.09       83.10      8.61 o 
  -2   4   9      164.22      165.39     10.67 o 
  -1   4   9       13.89       19.00      4.93 o 
   0   4   9      227.54      225.71      8.75 o 
   1   4   9       84.18       81.39      8.43 o 
   2   4   9       37.33       37.20      7.35 o 
   3   4   9      156.56      175.34     12.73 o 
   4   4   9       19.20       13.00      6.63 o 
   5   4   9       12.28        4.93      7.80 o 
   6   4   9        8.99       -0.90      9.05 o 
  -7   5   9        2.98        8.96      6.10 o 
  -6   5   9       19.19       18.47      8.78 o 
  -5   5   9      100.30       79.51     10.85 o 
  -4   5   9        8.21        0.63      6.90 o 
  -3   5   9        0.84        2.42      4.12 o 
  -2   5   9      566.77      589.12     20.71 o 
  -1   5   9        2.13        1.17      4.93 o 
   0   5   9       74.04       77.89      6.63 o 
   1   5   9       89.71       89.19      9.14 o 
   2   5   9      223.82      232.44     14.25 o 
   3   5   9       44.92       46.08      8.34 o 
   4   5   9       29.66       33.79      8.87 o 
   5   5   9        2.00       -2.69      8.78 o 
   6   5   9       33.24       39.62     12.01 o 
  -7   6   9        4.09        5.83      9.50 o 
  -6   6   9        7.91        6.99      6.54 o 
  -5   6   9       41.04       26.35      8.87 o 
  -4   6   9       13.49       19.90      6.63 o 
  -3   6   9       85.38       74.49     11.12 o 
  -2   6   9      245.97      256.28     15.24 o 
  -1   6   9       20.45       14.97      6.36 o 
   0   6   9       23.73       26.41      4.31 o 
   1   6   9        3.32        7.53      5.74 o 
   2   6   9      149.07      144.41     13.09 o 
   3   6   9       12.61       14.88      7.98 o 
   4   6   9        0.99        8.61      8.61 o 
   5   6   9        2.99       16.22      7.71 o 
  -6   7   9        3.70        3.85      6.99 o 
  -5   7   9        7.12        1.79      8.25 o 
  -4   7   9        6.74        4.12      6.99 o 
  -3   7   9       25.71       28.06      8.78 o 
  -2   7   9       26.99       30.84      7.98 o 
  -1   7   9        6.68        8.87      6.54 o 
   0   7   9        0.65       -3.33      4.26 o 
   1   7   9        4.74        5.38      6.90 o 
   2   7   9        6.70       -5.74      7.71 o 
   3   7   9       19.78       27.16      9.41 o 
   4   7   9        8.74        4.75      6.90 o 
  -5   8   9        1.77       -0.99      7.98 o 
  -4   8   9        4.02        9.32      6.72 o 
  -3   8   9       13.94       15.87      8.61 o 
  -2   8   9       21.38       19.63      9.77 o 
  -1   8   9       34.23       34.60      9.23 o 
   0   8   9        2.17       -3.52      8.92 o 
   1   8   9        0.92       13.98      6.36 o 
   2   8   9       10.33        8.25      9.41 o 
   3   8   9        8.31        8.78      8.16 o 
  -3   9   9        1.36        6.99      6.10 o 
  -2   9   9       23.21       28.15      9.14 o 
  -1   9   9        6.53       -3.85      8.61 o 
   0   9   9       25.20       26.06      6.68 o 
   1   9   9        1.13       -1.97      8.61 o 
  -1  -9  10       20.89       21.87      9.32 o 
  -4  -8  10        3.43        3.71      5.87 o 
  -3  -8  10        1.91        3.68      6.99 o 
  -2  -8  10       12.63       34.60      7.71 o 
  -1  -8  10       51.99       59.70      9.50 o 
   0  -8  10        2.70        6.59      5.03 o 
   1  -8  10       10.29       13.71      7.89 o 
   2  -8  10       15.78       13.36      9.41 o 
  -6  -7  10       12.30        8.87      9.23 o 
  -5  -7  10       19.27       36.48      9.14 o 
  -4  -7  10        5.17       10.22      6.27 o 
  -3  -7  10       13.44       17.84      7.08 o 
  -2  -7  10       65.56       59.61     10.49 o 
  -1  -7  10        3.43        5.47      6.90 o 
   0  -7  10        7.03       -4.70      4.98 o 
   1  -7  10       20.52        9.77      8.87 o 
   2  -7  10       15.67       18.73      7.98 o 
   3  -7  10        8.24       11.83      7.80 o 
   4  -7  10        0.33       -2.96      8.61 o 
  -7  -6  10        2.57        4.93      7.98 o 
  -6  -6  10        1.74        0.00      7.35 o 
  -5  -6  10        6.72        6.63      7.89 o 
  -4  -6  10        2.87        0.81      4.66 o 
  -3  -6  10        6.63       11.56      6.27 o 
  -2  -6  10       16.70       20.08      6.99 o 
  -1  -6  10       16.21       21.96      6.36 o 
   0  -6  10       27.35       27.82      4.73 o 
   1  -6  10       43.25       49.75      8.87 o 
   2  -6  10       30.61       26.00      8.52 o 
   3  -6  10        3.90        1.61      7.62 o 
   4  -6  10        6.79        1.79      7.80 o 
   5  -6  10        0.92       -9.23      9.23 o 
  -7  -5  10       19.36       21.16     10.04 o 
  -6  -5  10       45.15       41.32     10.76 o 
  -5  -5  10       11.66        9.77      7.35 o 
  -4  -5  10        5.43        8.96      5.38 o 
  -3  -5  10       28.47       26.98      7.08 o 
  -2  -5  10       64.92       64.54      9.50 o 
  -1  -5  10       56.48       76.91      8.43 o 
   0  -5  10      109.48      104.14      7.95 o 
   1  -5  10      199.48      197.93     13.71 o 
   2  -5  10      199.32      192.55     14.16 o 
   3  -5  10       41.69       34.51      9.50 o 
   4  -5  10       19.69       10.76      7.89 o 
   5  -5  10        1.74       -3.68      8.25 o 
  -8  -4  10        2.97       -9.14      9.14 o 
  -7  -4  10       27.44       29.22      8.87 o 
  -6  -4  10      105.59      137.60     12.01 o 
  -5  -4  10      159.58      141.18     12.82 o 
  -4  -4  10       46.31       49.21      8.34 o 
  -3  -4  10       26.21       31.11      6.63 o 
  -2  -4  10       70.54       71.80      8.07 o 
  -1  -4  10      361.97      388.05     17.03 o 
   0  -4  10       27.01       36.76      5.19 o 
   1  -4  10       57.88       61.22      7.80 o 
   2  -4  10       41.68       38.01      8.25 o 
   3  -4  10      380.39      357.04     18.91 o 
   4  -4  10        5.40       -8.25      8.25 o 
   5  -4  10       24.63       35.32      9.59 o 
   6  -4  10        0.70       -0.99      8.16 o 
  -8  -3  10       11.11       16.58      8.78 o 
  -7  -3  10       31.32       31.64      8.96 o 
  -6  -3  10       17.60        7.17      7.80 o 
  -5  -3  10       82.13       80.14      9.23 o 
  -4  -3  10      154.32      161.71     11.65 o 
  -3  -3  10       57.56       50.83      7.71 o 
  -2  -3  10        9.80       10.40      4.48 o 
  -1  -3  10      192.27      198.28     11.56 o 
   0  -3  10      219.73      213.85     13.54 o 
   1  -3  10      389.08      413.78     16.76 o 
   2  -3  10       55.73       68.04      9.05 o 
   3  -3  10       58.83       56.65      8.96 o 
   4  -3  10       12.16       19.36      7.53 o 
   5  -3  10       39.45       42.31      9.50 o 
   6  -3  10        0.16       -9.14      9.14 o 
  -8  -2  10       17.29       24.92      7.44 o 
  -7  -2  10       53.04       63.02      9.23 o 
  -6  -2  10       11.62        8.16      5.29 o 
  -5  -2  10      151.64      154.09     12.10 o 
  -4  -2  10       22.13       19.72      6.27 o 
  -3  -2  10       99.21       83.46      8.43 o 
  -2  -2  10       44.15       51.81      6.36 o 
  -1  -2  10       38.21       43.57      5.92 o 
   0  -2  10      440.89      447.80     11.50 o 
   1  -2  10      118.70      109.72      9.50 o 
   2  -2  10      329.57      318.13     15.33 o 
   3  -2  10      174.56      186.81     13.27 o 
   4  -2  10       83.79       83.99      9.50 o 
   5  -2  10       34.88       34.33      9.41 o 
   6  -2  10       11.28        8.96      8.34 o 
  -9  -1  10        6.02       13.00      6.99 o 
  -8  -1  10        5.75       15.69      7.71 o 
  -7  -1  10        2.69        0.00      6.72 o 
  -6  -1  10        3.52       11.92      5.56 o 
  -5  -1  10      162.28      166.46     11.12 o 
  -4  -1  10       19.74        8.16      5.83 o 
  -3  -1  10      145.11      163.77      9.95 o 
  -2  -1  10       75.20       73.95      6.99 o 
  -1  -1  10       50.95       61.58      6.63 o 
   0  -1  10       10.51        2.64      5.78 o 
   1  -1  10       17.41       18.02      4.57 o 
   2  -1  10      368.41      363.94     16.14 o 
   3  -1  10      179.91      180.63     12.28 o 
   4  -1  10        5.83        3.94      5.83 o 
   5  -1  10        7.74        4.57      8.07 o 
   6  -1  10        5.37        9.59      7.62 o 
   7  -1  10        9.49        6.99      8.87 o 
  -9   0  10        3.69        3.94      7.98 o 
  -8   0  10       18.75       22.50      7.44 o 
  -7   0  10        7.18        9.77      7.62 o 
  -6   0  10      301.79      354.26     18.11 o 
  -5   0  10      155.82      154.72     12.73 o 
  -4   0  10        2.30        3.05      5.11 o 
  -3   0  10        0.40       -2.24      3.85 o 
  -2   0  10       13.73        7.98      4.03 o 
  -1   0  10        5.47       -0.45      5.20 o 
   0   0  10       73.39       90.07      6.78 o 
   1   0  10       32.11       28.15      6.19 o 
   2   0  10        3.56        4.57      4.84 o 
   3   0  10       47.51       40.07      8.25 o 
   4   0  10       30.79       34.06      8.16 o 
   5   0  10       28.91       27.88      8.07 o 
   6   0  10        1.68        0.00      7.35 o 
   7   0  10        7.52        0.00      8.78 o 
  -9   1  10        6.06        0.00      8.43 o 
  -8   1  10        5.74        6.10      8.34 o 
  -7   1  10        2.71        0.00      6.19 o 
  -6   1  10        3.51        9.23      5.20 o 
  -5   1  10      162.20      188.07     12.73 o 
  -4   1  10       19.80        6.19      5.47 o 
  -3   1  10      145.05      165.30     10.04 o 
  -2   1  10       75.37       79.60      7.44 o 
  -1   1  10       51.06       42.40      6.36 o 
   0   1  10       10.54        4.37      6.45 o 
   1   1  10       17.61       20.80      4.57 o 
   2   1  10      368.37      381.69     15.78 o 
   3   1  10      180.13      176.14     11.74 o 
   4   1  10        5.80        1.34      7.71 o 
   5   1  10        7.71       20.53      6.81 o 
   6   1  10        5.36        8.70      6.99 o 
  -8   2  10       17.28       32.09      8.96 o 
  -7   2  10       52.99       55.40      9.14 o 
  -6   2  10       11.55       10.94      6.99 o 
  -5   2  10      151.38      180.27     11.92 o 
  -4   2  10       22.12       34.78      6.01 o 
  -3   2  10       99.28      108.82      8.96 o 
  -2   2  10       44.20       42.85      6.19 o 
  -1   2  10       38.09       39.17      5.92 o 
   0   2  10      441.16      435.68     11.27 o 
   1   2  10      118.56      117.07      9.23 o 
   2   2  10      329.36      329.88     15.42 o 
   3   2  10      174.56      194.97     13.09 o 
   4   2  10       83.83       55.40      9.05 o 
   5   2  10       34.87       35.14      9.32 o 
   6   2  10       11.37       24.11      8.07 o 
  -8   3  10       11.10       22.23      8.78 o 
  -7   3  10       31.41       35.05      9.59 o 
  -6   3  10       17.62       25.82      7.71 o 
  -5   3  10       82.08       79.06      9.50 o 
  -4   3  10      154.39      166.73     11.38 o 
  -3   3  10       57.69       66.69      7.26 o 
  -2   3  10        9.85        8.43      4.30 o 
  -1   3  10      192.21      176.14     10.58 o 
   0   3  10      219.97      212.54      8.55 o 
   1   3  10      389.38      400.60     16.67 o 
   2   3  10       55.84       41.86      8.34 o 
   3   3  10       58.96       58.09      8.61 o 
   4   3  10       12.20       11.47      8.43 o 
   5   3  10       39.45       43.21      8.16 o 
   6   3  10        0.16        7.44      6.54 o 
  -8   4  10        2.96       21.42      6.63 o 
  -7   4  10       27.37        2.60      9.77 o 
  -6   4  10      105.68      140.47     13.27 o 
  -5   4  10      159.55      154.09     12.91 o 
  -4   4  10       46.33       43.74      8.34 o 
  -3   4  10       26.15       33.53      6.72 o 
  -2   4  10       70.79       53.34      7.89 o 
  -1   4  10      362.12      353.45     15.87 o 
   0   4  10       26.92       29.77      5.24 o 
   1   4  10       57.79       64.72      8.43 o 
   2   4  10       41.69       33.70      7.98 o 
   3   4  10      380.39      372.46     19.00 o 
   4   4  10        5.38        9.95      7.08 o 
   5   4  10       24.54       37.11      9.50 o 
   6   4  10        0.70        8.78      8.78 o 
  -7   5  10       19.30       37.02      9.50 o 
  -6   5  10       45.10       48.14      9.68 o 
  -5   5  10       11.70       15.06      6.99 o 
  -4   5  10        5.45       11.03      6.01 o 
  -3   5  10       28.55       30.30      6.99 o 
  -2   5  10       65.02       50.56      9.14 o 
  -1   5  10       56.52       52.17      9.05 o 
   0   5  10      109.46      118.11     23.44 o 
   1   5  10      199.21      226.61     13.36 o 
   2   5  10      199.20      204.74     14.70 o 
   3   5  10       41.78       32.36      8.43 o 
   4   5  10       19.58       28.24      8.52 o 
   5   5  10        1.73       10.22      7.80 o 
  -7   6  10        2.57       -7.98      8.70 o 
  -6   6  10        1.74        4.57      8.25 o 
  -5   6  10        6.70       20.71      6.19 o 
  -4   6  10        2.88        0.81      7.08 o 
  -3   6  10        6.60        1.43      5.38 o 
  -2   6  10       16.72       22.23      7.26 o 
  -1   6  10       16.16       16.49      6.54 o 
   0   6  10       27.39       21.91      5.23 o 
   1   6  10       43.18       45.45      7.98 o 
   2   6  10       30.72       23.75      9.05 o 
   3   6  10        3.92       -0.81      7.53 o 
   4   6  10        6.77       16.31      7.71 o 
   5   6  10        0.93        8.96      7.53 o 
  -6   7  10       12.30       13.89     10.13 o 
  -5   7  10       19.29       24.74      8.25 o 
  -4   7  10        5.19       -7.71      9.05 o 
  -3   7  10       13.47       17.84      7.62 o 
  -2   7  10       65.51       80.14      9.86 o 
  -1   7  10        3.47       -7.62      7.62 o 
   0   7  10        7.00        7.36      4.49 o 
   1   7  10       20.47        9.77      7.98 o 
   2   7  10       15.62       22.23      7.98 o 
   3   7  10        8.20        1.79      8.52 o 
   4   7  10        0.33       21.87      6.72 o 
  -4   8  10        3.43        0.99      8.87 o 
  -3   8  10        1.91       -2.78      8.25 o 
  -2   8  10       12.61        6.19      8.16 o 
  -1   8  10       51.91       52.80     10.31 o 
   0   8  10        2.73       -1.09      5.00 o 
   1   8  10       10.33       17.39      7.53 o 
   2   8  10       15.81       18.20      8.16 o 
  -1   9  10       20.95       30.84     10.40 o 
  -4  -8  11        0.67        9.79     11.34 o 
  -3  -8  11        1.36        6.63      6.63 o 
  -2  -8  11       35.67       38.81     10.58 o 
  -1  -8  11       14.38       12.82      9.32 o 
   0  -8  11        1.08        2.90      4.26 o 
   1  -8  11        2.27       -8.61      8.87 o 
   2  -8  11        6.90       22.95      8.07 o 
  -5  -7  11        3.07       12.28      5.74 o 
  -4  -7  11        3.92        7.08      5.92 o 
  -3  -7  11        6.57       10.13      7.98 o 
  -2  -7  11       26.43       23.04      8.43 o 
  -1  -7  11        4.60        4.12      6.90 o 
   0  -7  11       16.01       13.53      8.70 o 
   1  -7  11       23.74       46.08      9.59 o 
   2  -7  11        0.64       -0.90      8.43 o 
   3  -7  11        4.30        1.88      7.89 o 
  -6  -6  11        1.00       -5.56      7.89 o 
  -5  -6  11        6.00        0.00      8.16 o 
  -4  -6  11        2.39        2.42      5.74 o 
  -3  -6  11       31.55       29.49      8.43 o 
  -2  -6  11       84.05       95.11     10.85 o 
  -1  -6  11        9.20       12.37      7.08 o 
   0  -6  11        6.38        5.00      4.92 o 
   1  -6  11        8.84       13.71      6.99 o 
   2  -6  11       28.27       37.20      7.89 o 
   3  -6  11       11.99       15.69      7.08 o 
   4  -6  11       14.48        1.88      9.14 o 
  -7  -5  11       10.95        5.65      8.96 o 
  -6  -5  11        6.50       -8.52      8.52 o 
  -5  -5  11        6.94        8.61      5.65 o 
  -4  -5  11       16.54       16.58      7.26 o 
  -3  -5  11       16.95       19.00      6.36 o 
  -2  -5  11       52.73       58.89      7.98 o 
  -1  -5  11       82.85       97.71      9.50 o 
   0  -5  11      141.14      129.20      8.61 o 
   1  -5  11       37.51       53.60      7.71 o 
   2  -5  11       44.22       35.95      8.25 o 
   3  -5  11       11.56        0.00      7.53 o 
   4  -5  11        9.07        8.78      8.78 o 
   5  -5  11        1.13       10.67      7.44 o 
  -8  -4  11        2.59        7.98      7.89 o 
  -7  -4  11       27.10       27.52     10.22 o 
  -6  -4  11      154.27      155.88     13.36 o 
  -5  -4  11      114.10       98.43     12.01 o 
  -4  -4  11       17.52       21.69      5.92 o 
  -3  -4  11        2.75        1.25      5.47 o 
  -2  -4  11       30.84       34.78      7.62 o 
  -1  -4  11      186.64      205.90     13.18 o 
   0  -4  11      152.26      146.43      8.17 o 
   1  -4  11      374.80      358.65     17.12 o 
   2  -4  11      192.65      191.56     14.16 o 
   3  -4  11       11.28       21.24      7.17 o 
   4  -4  11       22.16       14.70      9.95 o 
   5  -4  11        1.00       -6.36      8.34 o 
  -8  -3  11        9.20       11.38      8.43 o 
  -7  -3  11       56.41       45.45     10.49 o 
  -6  -3  11        8.42       10.49      5.92 o 
  -5  -3  11      130.06      109.81     11.03 o 
  -4  -3  11       50.34       46.16      7.26 o 
  -3  -3  11      145.00      146.47     11.29 o 
  -2  -3  11       24.81       27.34      6.36 o 
  -1  -3  11        9.83       14.25      5.74 o 
   0  -3  11      348.01      332.84     10.96 o 
   1  -3  11        5.29       10.31      5.56 o 
   2  -3  11       85.50       83.63     10.49 o 
   3  -3  11      130.04      119.85     12.01 o 
   4  -3  11       15.58       12.28      7.44 o 
   5  -3  11        4.70        5.20      7.62 o 
   6  -3  11        2.38       -5.83      7.53 o 
  -8  -2  11        3.55        5.47      7.08 o 
  -7  -2  11       10.73        8.87      6.81 o 
  -6  -2  11       15.04       19.99      6.90 o 
  -5  -2  11      205.64      203.48     13.36 o 
  -4  -2  11       21.55       25.73      6.19 o 
  -3  -2  11      111.71      114.11      9.32 o 
  -2  -2  11       43.81       44.37      7.44 o 
  -1  -2  11      120.85      137.33      9.59 o 
   0  -2  11       35.43       36.55      4.42 o 
   1  -2  11       11.36        9.59      5.20 o 
   2  -2  11       73.56       82.83      9.14 o 
   3  -2  11       64.52       53.25      8.07 o 
   4  -2  11       12.38        4.39      6.72 o 
   5  -2  11        4.03       10.76      5.47 o 
   6  -2  11        8.76       11.29      8.34 o 
  -8  -1  11       10.16       21.51      5.83 o 
  -7  -1  11        3.16       -0.81      6.36 o 
  -6  -1  11        0.23       -6.10      6.10 o 
  -5  -1  11      159.17      145.13     11.92 o 
  -4  -1  11       95.05       90.63      8.70 o 
  -3  -1  11       50.76       58.36      7.26 o 
  -2  -1  11       28.19       25.19      5.83 o 
  -1  -1  11       47.01       46.16      6.45 o 
   0  -1  11      140.60      141.22      7.00 o 
   1  -1  11       52.93       60.24      7.44 o 
   2  -1  11       22.46       25.82      6.36 o 
   3  -1  11       58.27       45.27      9.32 o 
   4  -1  11       66.69       52.62      8.96 o 
   5  -1  11        7.93        7.26      6.72 o 
   6  -1  11        3.09        9.23      6.27 o 
  -8   0  11        0.67       -8.07      8.07 o 
  -7   0  11       84.29       81.93     11.56 o 
  -6   0  11      100.79      136.34     11.56 o 
  -5   0  11       62.74       74.49     10.76 o 
  -4   0  11        1.01        2.69      5.29 o 
  -3   0  11       12.40       10.40      5.38 o 
  -2   0  11       48.29       59.25      6.19 o 
  -1   0  11      241.15      235.22     12.19 o 
   0   0  11       44.12       53.24      5.89 o 
   1   0  11        4.60        5.56      5.02 o 
   2   0  11       71.74       63.11      7.17 o 
   3   0  11       78.41       68.93      9.77 o 
   4   0  11        1.39        3.50      5.38 o 
   5   0  11       46.10       46.52      8.96 o 
   6   0  11       21.19       11.03     10.31 o 
  -8   1  11       10.11        8.96      7.80 o 
  -7   1  11        3.13       -5.56      6.63 o 
  -6   1  11        0.22       -6.54      6.54 o 
  -5   1  11      159.17      179.01     12.73 o 
  -4   1  11       95.21      116.53      9.14 o 
  -3   1  11       50.66       61.40      7.71 o 
  -2   1  11       28.26       28.06      6.01 o 
  -1   1  11       47.15       36.84      6.36 o 
   0   1  11      140.60      141.77      7.16 o 
   1   1  11       53.02       60.33      6.90 o 
   2   1  11       22.42       29.76      6.72 o 
   3   1  11       58.24       60.96      8.43 o 
   4   1  11       66.56       56.20      8.96 o 
   5   1  11        7.99       -6.45      7.35 o 
   6   1  11        3.08       14.79      6.63 o 
  -8   2  11        3.55        2.78      8.87 o 
  -7   2  11       10.73        7.26      6.10 o 
  -6   2  11       14.98       18.56      7.08 o 
  -5   2  11      205.47      271.79     14.25 o 
  -4   2  11       21.56       30.93      5.20 o 
  -3   2  11      111.66      120.03      9.32 o 
  -2   2  11       43.79       35.41      6.19 o 
  -1   2  11      120.76      128.10      9.14 o 
   0   2  11       35.47       36.12      4.79 o 
   1   2  11       11.30        7.98      5.65 o 
   2   2  11       73.54       66.60      9.77 o 
   3   2  11       64.61       72.88      9.50 o 
   4   2  11       12.45        8.07      7.17 o 
   5   2  11        4.07        7.44      6.90 o 
   6   2  11        8.74       13.18      9.32 o 
  -8   3  11        9.20        7.62      8.87 o 
  -7   3  11       56.43       40.52     11.47 o 
  -6   3  11        8.36        6.72      6.72 o 
  -5   3  11      130.23      152.39     12.10 o 
  -4   3  11       50.39       55.49      8.43 o 
  -3   3  11      144.91      154.63     11.47 o 
  -2   3  11       24.78       14.52      6.99 o 
  -1   3  11        9.88       13.27      6.10 o 
   0   3  11      347.98      332.28     38.72 o 
   1   3  11        5.30        1.17      5.11 o 
   2   3  11       85.33       81.93      9.86 o 
   3   3  11      130.14      140.02     11.74 o 
   4   3  11       15.55       23.04      7.26 o 
   5   3  11        4.76        4.30      8.16 o 
   6   3  11        2.37       11.74      7.17 o 
  -7   4  11       27.09       24.92     10.40 o 
  -6   4  11      154.29      162.79     14.34 o 
  -5   4  11      113.92       84.35     12.55 o 
  -4   4  11       17.53       13.89      6.81 o 
  -3   4  11        2.76        0.63      5.02 o 
  -2   4  11       30.87       28.95      7.08 o 
  -1   4  11      186.79      181.16     12.91 o 
   0   4  11      152.06      135.63      8.21 o 
   1   4  11      375.10      353.45     17.75 o 
   2   4  11      192.58      208.14     14.43 o 
   3   4  11       11.34       21.33      7.17 o 
   4   4  11       22.18       27.79      8.43 o 
   5   4  11        1.00        0.00      7.08 o 
  -7   5  11       10.95        6.63      9.05 o 
  -6   5  11        6.51        6.90      7.98 o 
  -5   5  11        6.92        7.08      6.19 o 
  -4   5  11       16.62       17.39      6.90 o 
  -3   5  11       16.99       14.97      7.35 o 
  -2   5  11       52.85       56.38      8.52 o 
  -1   5  11       82.81       66.06      9.77 o 
   0   5  11      140.96      122.37      9.91 o 
   1   5  11       37.46       35.77      8.52 o 
   2   5  11       44.11       36.75      9.05 o 
   3   5  11       11.53        7.17      7.71 o 
   4   5  11        9.09        6.19      6.54 o 
   5   5  11        1.14        1.97      8.43 o 
  -6   6  11        1.00       -8.43      8.43 o 
  -5   6  11        6.01        1.70      6.81 o 
  -4   6  11        2.38        2.42      5.02 o 
  -3   6  11       31.47       34.15      7.98 o 
  -2   6  11       84.01       94.57     10.40 o 
  -1   6  11        9.27        6.54      6.81 o 
   0   6  11        6.38        3.45      5.15 o 
   1   6  11        8.83       15.33      5.74 o 
   2   6  11       28.28       24.29      9.14 o 
   3   6  11       11.93        1.79      9.14 o 
   4   6  11       14.46       17.12      8.07 o 
  -5   7  11        3.07       11.38      8.07 o 
  -4   7  11        3.93       -6.19      8.70 o 
  -3   7  11        6.55       18.65      6.81 o 
  -2   7  11       26.42       16.49      9.05 o 
  -1   7  11        4.62        4.93      6.36 o 
   0   7  11       15.92       11.45      7.84 o 
   1   7  11       23.71       27.34      7.62 o 
   2   7  11        0.63       -5.38      9.05 o 
   3   7  11        4.30       17.30      7.44 o 
  -4   8  11        0.67       -0.99      7.98 o 
  -3   8  11        1.36        2.87      6.81 o 
  -2   8  11       35.75       19.45     10.49 o 
  -1   8  11       14.43       17.48      7.89 o 
   0   8  11        1.07        4.61      5.04 o 
   1   8  11        2.27        2.87      7.98 o 
  -3  -8  12        5.51        5.92      7.98 o 
  -2  -8  12        8.07       13.45      8.34 o 
  -1  -8  12        1.24        4.84      6.99 o 
   0  -8  12        4.05        8.29      5.70 o 
   1  -8  12        2.42       -1.97      7.98 o 
  -5  -7  12        5.22        6.90      8.70 o 
  -4  -7  12        1.29       -6.45      7.44 o 
  -3  -7  12       26.21       13.27      8.52 o 
  -2  -7  12       14.53       17.30      8.52 o 
  -1  -7  12       12.87        6.90      8.25 o 
   0  -7  12        3.86       10.03      4.62 o 
   1  -7  12       18.32        9.86      8.16 o 
   2  -7  12        4.77        0.90      8.70 o 
  -6  -6  12       17.02       24.11      8.25 o 
  -5  -6  12        5.47        7.17      7.35 o 
  -4  -6  12        1.27       14.25      6.45 o 
  -3  -6  12        4.27        3.94      6.45 o 
  -2  -6  12       33.89       47.15      9.68 o 
  -1  -6  12        2.26        4.57      5.65 o 
   0  -6  12        9.67       -1.44     12.10 o 
   1  -6  12        9.66        2.42      7.80 o 
   2  -6  12        2.18       -7.35      7.35 o 
   3  -6  12        3.88        2.78      8.25 o 
   4  -6  12       13.96       10.04      9.68 o 
  -7  -5  12       14.86        9.77      9.77 o 
  -6  -5  12       43.20       55.22     10.31 o 
  -5  -5  12        6.16        7.35      6.81 o 
  -4  -5  12       25.91       23.58      7.53 o 
  -3  -5  12       16.85       15.15      7.80 o 
  -2  -5  12       17.64       23.67      7.53 o 
  -1  -5  12       48.49       51.90      9.50 o 
   0  -5  12       54.23       59.87      5.98 o 
   1  -5  12       73.37       80.86      9.23 o 
   2  -5  12       56.45       53.16     10.76 o 
   3  -5  12        1.07        4.21      6.54 o 
   4  -5  12        5.42       -0.90      8.78 o 
  -7  -4  12       12.90       -1.79      8.96 o 
  -6  -4  12        9.22       13.27      8.52 o 
  -5  -4  12       90.96      101.92     11.29 o 
  -4  -4  12       75.21       92.06     10.22 o 
  -3  -4  12       11.18       19.00      5.56 o 
  -2  -4  12       17.39       16.49      6.10 o 
  -1  -4  12        2.39       -4.39      6.63 o 
   0  -4  12       99.78      114.40     13.40 o 
   1  -4  12       83.50       58.45     10.85 o 
   2  -4  12       57.86       53.96      8.52 o 
   3  -4  12       33.19       39.17      8.25 o 
   4  -4  12        0.23        0.00      6.99 o 
   5  -4  12        9.55       13.45      9.23 o 
  -8  -3  12       43.32       56.83     12.82 o 
  -7  -3  12       29.49       24.47      9.95 o 
  -6  -3  12       22.27       23.49      8.34 o 
  -5  -3  12       26.01       14.88      7.26 o 
  -4  -3  12       41.59       44.73      7.17 o 
  -3  -3  12       11.34       12.73      6.19 o 
  -2  -3  12       74.14       79.15      8.25 o 
  -1  -3  12      167.32      187.35     13.27 o 
   0  -3  12      640.93      620.86     28.51 o 
   1  -3  12      202.36      180.71     13.63 o 
   2  -3  12      184.39      201.06     13.45 o 
   3  -3  12        6.69        7.35      8.78 o 
   4  -3  12       17.71        7.35      8.16 o 
   5  -3  12       10.04        3.68      8.87 o 
  -8  -2  12       10.39       28.42      8.34 o 
  -7  -2  12       11.46       13.45      8.43 o 
  -6  -2  12       41.01       48.59      8.61 o 
  -5  -2  12       94.95       95.38     10.13 o 
  -4  -2  12       65.94       71.00      7.80 o 
  -3  -2  12       26.40       27.88      7.44 o 
  -2  -2  12      102.44      112.23      9.14 o 
  -1  -2  12      301.61      307.20     14.61 o 
   0  -2  12       14.02       10.29     11.07 o 
   1  -2  12        0.45       -5.56      5.56 o 
   2  -2  12       79.84       64.72      9.86 o 
   3  -2  12       34.76       28.06      7.98 o 
   4  -2  12       21.63       20.35      7.53 o 
   5  -2  12        6.38       16.76      7.53 o 
   6  -2  12        8.81        2.96      8.96 o 
  -8  -1  12        7.20        8.34      8.07 o 
  -7  -1  12        4.62        0.81      7.53 o 
  -6  -1  12        2.56        5.83      5.11 o 
  -5  -1  12       98.65      100.85     10.22 o 
  -4  -1  12       21.88       32.45      6.45 o 
  -3  -1  12       21.41        8.78      5.65 o 
  -2  -1  12       27.64       28.68      6.27 o 
  -1  -1  12       30.34       27.34      5.92 o 
   0  -1  12       96.11       95.45      6.66 o 
   1  -1  12       50.82       46.08      7.98 o 
   2  -1  12        4.23        0.00      5.38 o 
   3  -1  12       31.58       29.22      7.71 o 
   4  -1  12       59.75       57.28      9.05 o 
   5  -1  12       18.40       20.71      7.62 o 
   6  -1  12       31.84       39.08     11.38 o 
  -8   0  12        5.63       23.93      8.87 o 
  -7   0  12        8.56        9.77      6.63 o 
  -6   0  12       62.16       85.70     10.85 o 
  -5   0  12       11.97       12.19      6.19 o 
  -4   0  12       16.25       29.13      5.92 o 
  -3   0  12       17.37       20.53      5.20 o 
  -2   0  12       21.40       21.60      6.19 o 
  -1   0  12        0.52        4.57      6.63 o 
   0   0  12       17.72        7.72     12.06 o 
   1   0  12        0.36       -5.02      5.02 o 
   2   0  12       31.61       28.51      6.63 o 
   3   0  12      266.95      259.96     15.51 o 
   4   0  12       22.89        6.81      8.96 o 
   5   0  12       15.28       17.12      8.43 o 
   6   0  12        0.19        9.68      9.68 o 
  -8   1  12        7.22        8.34      8.34 o 
  -7   1  12        4.61        1.61      6.45 o 
  -6   1  12        2.55       10.94      6.54 o 
  -5   1  12       98.68      109.36     10.58 o 
  -4   1  12       21.95       20.71      6.10 o 
  -3   1  12       21.50       26.80      5.92 o 
  -2   1  12       27.61       37.11      6.63 o 
  -1   1  12       30.37       36.66      5.74 o 
   0   1  12       95.96      101.01      7.98 o 
   1   1  12       50.94       49.48      7.26 o 
   2   1  12        4.23       14.70      5.20 o 
   3   1  12       31.58       29.31      7.53 o 
   4   1  12       59.95       33.62      9.23 o 
   5   1  12       18.40       27.61      8.78 o 
   6   1  12       31.93       26.35     10.85 o 
  -8   2  12       10.38       17.12      8.43 o 
  -7   2  12       11.47       12.64      6.36 o 
  -6   2  12       40.95       43.48      8.34 o 
  -5   2  12       94.99      105.60     10.67 o 
  -4   2  12       66.00       71.08      8.16 o 
  -3   2  12       26.43       35.32      6.27 o 
  -2   2  12      102.31      112.95      9.50 o 
  -1   2  12      301.90      291.24     14.61 o 
   0   2  12       14.02        9.99      4.66 o 
   1   2  12        0.45        2.96      5.29 o 
   2   2  12       79.86       68.66      9.95 o 
   3   2  12       34.79       27.43      8.52 o 
   4   2  12       21.66       22.77      7.44 o 
   5   2  12        6.39        6.19      6.19 o 
   6   2  12        8.81       11.03      8.07 o 
  -8   3  12       43.30       51.09     11.92 o 
  -7   3  12       29.50       39.44      9.50 o 
  -6   3  12       22.26       29.04      6.99 o 
  -5   3  12       26.00        9.23      8.70 o 
  -4   3  12       41.57       51.27      8.16 o 
  -3   3  12       11.37       19.45      5.65 o 
  -2   3  12       74.19       65.26      8.96 o 
  -1   3  12      167.28      147.73     12.28 o 
   0   3  12      640.83      585.53     23.35 o 
   1   3  12      202.21      170.94     13.00 o 
   2   3  12      184.58      206.17     13.80 o 
   3   3  12        6.72        5.92      6.63 o 
   4   3  12       17.65       18.02      7.71 o 
   5   3  12       10.01       22.05      8.43 o 
  -7   4  12       12.89        3.68      9.50 o 
  -6   4  12        9.23        6.63      8.25 o 
  -5   4  12       90.97       82.56     11.03 o 
  -4   4  12       75.30       74.85     11.12 o 
  -3   4  12       11.24       16.49      5.38 o 
  -2   4  12       17.34        5.74      6.72 o 
  -1   4  12        2.38        1.88      5.83 o 
   0   4  12       99.74      106.34      7.85 o 
   1   4  12       83.56       68.57     10.40 o 
   2   4  12       57.83       71.35     10.04 o 
   3   4  12       33.16       45.63      9.32 o 
   4   4  12        0.23        6.99      6.81 o 
   5   4  12        9.55       21.24      8.07 o 
  -7   5  12       14.85       13.80     10.85 o 
  -6   5  12       43.13       52.71     10.67 o 
  -5   5  12        6.15        0.81      8.07 o 
  -4   5  12       25.89       23.67      8.61 o 
  -3   5  12       16.79        7.26      5.74 o 
  -2   5  12       17.68       13.98      6.27 o 
  -1   5  12       48.54       33.97      8.52 o 
   0   5  12       54.11       41.38      7.75 o 
   1   5  12       73.11       63.29      9.23 o 
   2   5  12       56.48       61.94      9.68 o 
   3   5  12        1.07       -2.51      7.35 o 
   4   5  12        5.45       -5.56      9.14 o 
  -6   6  12       16.99       19.36      9.32 o 
  -5   6  12        5.48       -0.90      7.26 o 
  -4   6  12        1.26        0.81      7.17 o 
  -3   6  12        4.30        0.81      7.35 o 
  -2   6  12       33.93       28.68      8.34 o 
  -1   6  12        2.29       -0.81      6.19 o 
   0   6  12        9.66       14.23      5.78 o 
   1   6  12        9.64        3.23      8.34 o 
   2   6  12        2.21        6.90      7.71 o 
   3   6  12        3.86       -3.68      9.14 o 
  -5   7  12        5.21       -6.90      9.23 o 
  -4   7  12        1.29       -1.88      8.96 o 
  -3   7  12       26.22       20.44      8.34 o 
  -2   7  12       14.50       23.31      8.07 o 
  -1   7  12       12.84        8.61      6.54 o 
   0   7  12        3.88        3.91      6.99 o 
   1   7  12       18.27       32.45      6.99 o 
   2   7  12        4.75       -8.78      8.78 o 
  -3   8  12        5.52       -2.96      9.50 o 
  -2   8  12        8.08       -4.84      9.77 o 
  -1   8  12        1.24        5.74      7.80 o 
   0   8  12        4.02        1.52      7.26 o 
  -4  -7  13        3.10       -6.72      8.43 o 
  -3  -7  13        0.86       -1.88      7.44 o 
  -2  -7  13       11.85        0.90      8.96 o 
  -1  -7  13        2.39        1.79      8.43 o 
   0  -7  13        5.80       14.17      6.90 o 
   1  -7  13        0.43        1.88      7.80 o 
   2  -7  13        3.55       11.92      7.35 o 
  -5  -6  13        3.38        6.54      6.10 o 
  -4  -6  13       16.24       35.05      7.35 o 
  -3  -6  13       71.33       79.78     11.56 o 
  -2  -6  13        1.74       -5.74      6.63 o 
  -1  -6  13        8.71        8.16      7.62 o 
   0  -6  13        3.21        5.98      5.42 o 
   1  -6  13       38.78       39.62      9.32 o 
   2  -6  13       22.32       25.46      8.52 o 
   3  -6  13       14.71       19.45      8.34 o 
  -6  -5  13        5.77        0.90      7.98 o 
  -5  -5  13       21.02       32.54      8.25 o 
  -4  -5  13       27.59       35.32      8.16 o 
  -3  -5  13       32.67       20.62      7.80 o 
  -2  -5  13        1.25        0.00      6.27 o 
  -1  -5  13        3.19       -3.68      6.54 o 
   0  -5  13       88.23       97.42      7.57 o 
   1  -5  13       71.49       82.47     10.85 o 
   2  -5  13       20.66       13.36      8.07 o 
   3  -5  13       11.05        1.79      8.34 o 
   4  -5  13       41.51       29.40     11.29 o 
  -7  -4  13       13.85       25.82      8.61 o 
  -6  -4  13       13.84        1.70      8.61 o 
  -5  -4  13       24.53       23.04      8.87 o 
  -4  -4  13        0.48        2.24      6.45 o 
  -3  -4  13        8.13       20.35      6.36 o 
  -2  -4  13       33.07       32.00      7.62 o 
  -1  -4  13      249.31      274.75     15.87 o 
   0  -4  13       30.23       35.59      5.48 o 
   1  -4  13        3.65       -8.43      8.43 o 
   2  -4  13       80.63       78.79     12.01 o 
   3  -4  13       17.03        8.43      9.14 o 
   4  -4  13       21.32       25.82      8.61 o 
  -7  -3  13        0.78        8.16      6.90 o 
  -6  -3  13       13.05        9.86      6.99 o 
  -5  -3  13       70.55       62.75     10.85 o 
  -4  -3  13      132.58      150.69     12.91 o 
  -3  -3  13       44.25       50.20      8.16 o 
  -2  -3  13      116.89      118.41     10.94 o 
  -1  -3  13       96.56       77.09     10.40 o 
   0  -3  13       20.52       11.79      5.48 o 
   1  -3  13        2.13        8.07      5.47 o 
   2  -3  13        6.99       -7.71      7.71 o 
   3  -3  13       68.98       69.56     10.94 o 
   4  -3  13        9.64        3.50      8.70 o 
   5  -3  13        0.56       -4.84      7.62 o 
  -8  -2  13       11.25       18.65      8.43 o 
  -7  -2  13        6.74       21.07      6.10 o 
  -6  -2  13        2.44       10.22      6.72 o 
  -5  -2  13       10.85       14.25      8.07 o 
  -4  -2  13        9.28       15.78      5.83 o 
  -3  -2  13       30.53       37.56      6.10 o 
  -2  -2  13       41.53       63.56      7.08 o 
  -1  -2  13       53.01       50.20      8.07 o 
   0  -2  13        3.13        1.13      8.47 o 
   1  -2  13       55.67       57.46      8.87 o 
   2  -2  13       75.54       61.31      9.23 o 
   3  -2  13       34.64       43.12      9.14 o 
   4  -2  13       12.42       12.64      6.36 o 
   5  -2  13        2.02       -7.53      7.53 o 
  -8  -1  13        5.01        6.72      8.87 o 
  -7  -1  13       17.57       17.12      7.35 o 
  -6  -1  13        4.40        7.62      6.72 o 
  -5  -1  13       51.56       52.62      8.25 o 
  -4  -1  13       86.50       78.70      9.05 o 
  -3  -1  13       58.71       67.77      8.07 o 
  -2  -1  13       39.25       39.44      6.63 o 
  -1  -1  13       11.18        7.35      5.56 o 
   0  -1  13        0.09        7.91      3.31 o 
   1  -1  13       85.27       95.56     10.58 o 
   2  -1  13       17.72       25.37      6.01 o 
   3  -1  13       80.40       72.07      9.77 o 
   4  -1  13       11.69       -3.32      8.87 o 
   5  -1  13        4.48        8.25      6.19 o 
  -8   0  13        5.33       15.24      6.90 o 
  -7   0  13        1.17        3.41      7.71 o 
  -6   0  13        2.39        0.81      6.45 o 
  -5   0  13       16.61       14.34      7.98 o 
  -4   0  13       10.04        9.41      6.45 o 
  -3   0  13       41.61       45.18      7.62 o 
  -2   0  13        0.08       -2.87      5.20 o 
  -1   0  13        0.13       -5.47      5.47 o 
   0   0  13       22.63       21.23      5.10 o 
   1   0  13       45.23       35.32      8.25 o 
   2   0  13      119.90      105.78     10.22 o 
   3   0  13       60.76       51.72     10.04 o 
   4   0  13        2.79       -1.61      7.35 o 
   5   0  13        1.36        2.78      7.62 o 
  -8   1  13        5.00        3.85      7.35 o 
  -7   1  13       17.55       25.73      8.16 o 
  -6   1  13        4.42        7.71      6.10 o 
  -5   1  13       51.58       71.35      9.95 o 
  -4   1  13       86.31       88.30     10.49 o 
  -3   1  13       58.57       62.48      7.62 o 
  -2   1  13       39.23       29.76      6.99 o 
  -1   1  13       11.13       13.09      4.75 o 
   0   1  13        0.09        1.20      3.07 o 
   1   1  13       85.22       85.16     10.22 o 
   2   1  13       17.74       17.39      6.63 o 
   3   1  13       80.32       66.96      9.77 o 
   4   1  13       11.69        3.32      7.71 o 
   5   1  13        4.49        4.57      6.72 o 
  -8   2  13       11.24       20.62      7.44 o 
  -7   2  13        6.77       14.88      7.08 o 
  -6   2  13        2.43       -4.75      7.26 o 
  -5   2  13       10.88       20.71      6.54 o 
  -4   2  13        9.30       15.78      5.29 o 
  -3   2  13       30.47       32.09      6.72 o 
  -2   2  13       41.66       36.84      7.17 o 
  -1   2  13       52.90       41.95      8.52 o 
   0   2  13        3.14        7.92     10.31 o 
   1   2  13       55.76       40.88      8.78 o 
   2   2  13       75.52       52.44      9.68 o 
   3   2  13       34.77       31.02      8.87 o 
   4   2  13       12.40        0.00      7.17 o 
   5   2  13        2.02       -5.65      8.96 o 
  -7   3  13        0.79       -3.68      7.53 o 
  -6   3  13       13.07       15.60      6.72 o 
  -5   3  13       70.39       68.93      9.95 o 
  -4   3  13      132.73      139.93     11.92 o 
  -3   3  13       44.29       37.83      8.07 o 
  -2   3  13      116.99      102.28     11.56 o 
  -1   3  13       96.60       82.74     10.31 o 
   0   3  13       20.64       14.07      5.45 o 
   1   3  13        2.13        3.41      5.47 o 
   2   3  13        7.03       11.56      7.71 o 
   3   3  13       68.99       47.51     11.65 o 
   4   3  13        9.63       10.49      7.71 o 
   5   3  13        0.57       10.76      7.89 o 
  -7   4  13       13.85        3.85      8.70 o 
  -6   4  13       13.83        4.39      7.35 o 
  -5   4  13       24.53       14.34      8.34 o 
  -4   4  13        0.48        5.92      5.83 o 
  -3   4  13        8.13       11.92      7.08 o 
  -2   4  13       33.04       32.00      7.62 o 
  -1   4  13      249.27      240.42     14.70 o 
   0   4  13       30.16       21.09      5.80 o 
   1   4  13        3.68        4.30      6.19 o 
   2   4  13       80.56       77.45     10.31 o 
   3   4  13       17.01       10.13      7.44 o 
   4   4  13       21.40        8.34      9.14 o 
  -6   5  13        5.74        2.78      6.27 o 
  -5   5  13       21.05       34.42      7.17 o 
  -4   5  13       27.58       34.60      9.32 o 
  -3   5  13       32.66       22.95      7.71 o 
  -2   5  13        1.24       -6.99      6.99 o 
  -1   5  13        3.19        2.96      6.19 o 
   0   5  13       88.21       88.71      9.82 o 
   1   5  13       71.45       90.45     11.38 o 
   2   5  13       20.69       22.59      8.34 o 
   3   5  13       11.01       11.74      8.34 o 
   4   5  13       41.54       53.16     11.03 o 
  -5   6  13        3.38        0.00      7.62 o 
  -4   6  13       16.24       35.14      8.78 o 
  -3   6  13       71.43       63.11     11.21 o 
  -2   6  13        1.75        6.54      5.47 o 
  -1   6  13        8.76       14.70      8.70 o 
   0   6  13        3.21        2.40      4.55 o 
   1   6  13       38.72       37.92      8.52 o 
   2   6  13       22.33       28.24      7.80 o 
   3   6  13       14.68       -3.94     10.22 o 
  -4   7  13        3.10        5.83      7.53 o 
  -3   7  13        0.86       11.21      7.17 o 
  -2   7  13       11.85       14.52      7.89 o 
  -1   7  13        2.39       -6.36      8.52 o 
   0   7  13        5.81        2.16      6.41 o 
   1   7  13        0.43        0.00      8.07 o 
   2   7  13        3.54        6.01      7.35 o 
  -3  -7  14       13.22       12.64      8.34 o 
  -2  -7  14        9.38       -5.74      8.78 o 
  -1  -7  14        8.52       10.49      7.35 o 
   0  -7  14        1.94       -5.32      5.83 o 
  -5  -6  14        0.66        0.99      7.62 o 
  -4  -6  14        3.46       -8.61      8.61 o 
  -3  -6  14       27.10       38.10      8.96 o 
  -2  -6  14        1.32       11.29      6.45 o 
  -1  -6  14        3.12       10.40      8.25 o 
   0  -6  14       30.92       27.23      6.82 o 
   1  -6  14       38.40       39.35      8.96 o 
   2  -6  14       23.14       19.27      8.34 o 
  -6  -5  14       14.54       26.17      8.43 o 
  -5  -5  14       16.89       12.64      8.34 o 
  -4  -5  14       12.02       19.45      7.71 o 
  -3  -5  14        3.30        6.54      6.72 o 
  -2  -5  14       16.53        5.56      8.07 o 
  -1  -5  14       31.31       25.28      8.78 o 
   0  -5  14       53.22       44.05      6.99 o 
   1  -5  14       13.19        2.51      8.87 o 
   2  -5  14       14.48       17.84      8.25 o 
   3  -5  14       32.08       52.62      8.78 o 
  -7  -4  14       14.48       25.91     10.76 o 
  -6  -4  14       69.43       90.09     12.46 o 
  -5  -4  14       36.87       40.34      9.68 o 
  -4  -4  14       11.51       33.79      6.72 o 
  -3  -4  14        3.13        6.01      5.02 o 
  -2  -4  14        5.79       11.65      6.63 o 
  -1  -4  14      146.80      137.78     12.55 o 
   0  -4  14       18.35       17.61      5.96 o 
   1  -4  14      171.66      151.76     15.06 o 
   2  -4  14       78.01       52.17     11.38 o 
   3  -4  14        1.06        6.27      7.35 o 
   4  -4  14       18.19       21.51      9.14 o 
  -7  -3  14        9.87        9.50      9.23 o 
  -6  -3  14       39.77       33.62     10.22 o 
  -5  -3  14       18.33       13.45      7.98 o 
  -4  -3  14       30.33       37.65      7.98 o 
  -3  -3  14       32.99       41.41      8.43 o 
  -2  -3  14       23.68       35.41      6.63 o 
  -1  -3  14       39.30       28.51      8.52 o 
   0  -3  14      196.69      179.78     19.14 o 
   1  -3  14       11.41       19.00      6.81 o 
   2  -3  14        7.52        6.27      8.16 o 
   3  -3  14        5.31       -1.70      7.08 o 
   4  -3  14        0.04       -0.90      7.89 o 
  -7  -2  14        4.48       -0.90      7.71 o 
  -6  -2  14        2.69        7.44      6.27 o 
  -5  -2  14        7.73       14.43      5.92 o 
  -4  -2  14        5.32        7.71      6.63 o 
  -3  -2  14       13.95       17.30      6.63 o 
  -2  -2  14      124.71      127.20     10.76 o 
  -1  -2  14       60.35       59.25      7.98 o 
   0  -2  14      118.47      120.15      7.91 o 
   1  -2  14       22.07       19.45      7.53 o 
   2  -2  14       27.29       26.89      8.16 o 
   3  -2  14        1.07       -1.61      7.35 o 
   4  -2  14        8.13        9.86      8.52 o 
   5  -2  14        8.02       -1.97      8.34 o 
  -8  -1  14       16.67        7.98     11.03 o 
  -7  -1  14        7.23       14.34      7.53 o 
  -6  -1  14       23.76       34.78      9.32 o 
  -5  -1  14       23.31       36.13      7.71 o 
  -4  -1  14       61.19       51.18      8.96 o 
  -3  -1  14       58.24       56.11      8.16 o 
  -2  -1  14        1.81        4.39      5.29 o 
  -1  -1  14       20.66        9.95      7.26 o 
   0  -1  14      110.28      107.41      7.51 o 
   1  -1  14       34.00       43.74      7.17 o 
   2  -1  14       20.82       26.80      6.72 o 
   3  -1  14        2.54       -2.42      6.63 o 
   4  -1  14       17.37       14.07      8.52 o 
   5  -1  14        0.85       -9.50      9.50 o 
  -8   0  14        7.62       10.94      9.05 o 
  -7   0  14        3.59        4.48      7.53 o 
  -6   0  14       27.35       45.72      8.70 o 
  -5   0  14        1.39       -4.39      5.38 o 
  -4   0  14        0.04       -3.41      5.29 o 
  -3   0  14        0.19       10.22      4.57 o 
  -2   0  14        4.81        8.61      5.29 o 
  -1   0  14      132.35      102.10     10.67 o 
   0   0  14        6.37       11.35      4.66 o 
   1   0  14        1.02       13.98      6.01 o 
   2   0  14        4.65       10.04      5.65 o 
   3   0  14        0.00       -6.27      6.27 o 
   4   0  14        5.68       -4.39      7.44 o 
   5   0  14        0.06       -2.96      7.35 o 
  -7   1  14        7.22        8.96      6.45 o 
  -6   1  14       23.78       18.65      8.61 o 
  -5   1  14       23.31       19.90      7.98 o 
  -4   1  14       61.20       53.96      8.87 o 
  -3   1  14       58.37       49.66      9.14 o 
  -2   1  14        1.82        3.14      6.10 o 
  -1   1  14       20.63       14.34      6.99 o 
   0   1  14      110.29       96.14     10.53 o 
   1   1  14       33.93       39.08      7.71 o 
   2   1  14       20.76       23.93      7.44 o 
   3   1  14        2.56        3.94      6.72 o 
   4   1  14       17.31        8.78      8.78 o 
   5   1  14        0.84       14.70      8.16 o 
  -7   2  14        4.48        7.35      6.90 o 
  -6   2  14        2.68       12.46      6.90 o 
  -5   2  14        7.71        1.52      7.08 o 
  -4   2  14        5.37       -0.72      6.90 o 
  -3   2  14       13.93       17.30      6.36 o 
  -2   2  14      124.57      112.50     10.94 o 
  -1   2  14       60.42       47.69      8.43 o 
   0   2  14      118.56      126.13     12.91 o 
   1   2  14       21.98       26.44      7.53 o 
   2   2  14       27.24       17.93      7.53 o 
   3   2  14        1.09       -7.44      7.44 o 
   4   2  14        8.14        6.27      8.34 o 
  -7   3  14        9.86        9.50      8.34 o 
  -6   3  14       39.76       41.50      9.68 o 
  -5   3  14       18.36       20.62      7.35 o 
  -4   3  14       30.36       36.21      8.16 o 
  -3   3  14       33.05       23.84      9.23 o 
  -2   3  14       23.65       25.91      7.17 o 
  -1   3  14       39.30       55.76      8.61 o 
   0   3  14      196.61      188.19     15.33 o 
   1   3  14       11.34        3.68      7.35 o 
   2   3  14        7.52       13.27      8.07 o 
   3   3  14        5.27        7.62      7.89 o 
   4   3  14        0.04        2.78      6.63 o 
  -7   4  14       14.51       15.96      9.32 o 
  -6   4  14       69.44       69.29     12.01 o 
  -5   4  14       36.86       25.28      9.86 o 
  -4   4  14       11.55       12.64      6.63 o 
  -3   4  14        3.16       -5.29      6.63 o 
  -2   4  14        5.81        2.24      6.36 o 
  -1   4  14      146.50      108.64     12.73 o 
   0   4  14       18.34       13.43      5.70 o 
   1   4  14      171.72      183.14     14.07 o 
   2   4  14       78.07       63.11      9.68 o 
   3   4  14        1.07       -0.90      8.43 o 
   4   4  14       18.23       20.62      8.52 o 
  -6   5  14       14.57       11.65      7.53 o 
  -5   5  14       16.90       -5.47      9.41 o 
  -4   5  14       12.07       18.73      7.44 o 
  -3   5  14        3.31        3.23      5.83 o 
  -2   5  14       16.52       11.12      7.62 o 
  -1   5  14       31.32       14.25      9.50 o 
   0   5  14       53.27       50.83      6.99 o 
   1   5  14       13.21        6.72      7.26 o 
   2   5  14       14.54       11.56      9.05 o 
   3   5  14       32.12       11.47     11.47 o 
  -5   6  14        0.67       10.76      7.53 o 
  -4   6  14        3.46       -1.88      8.34 o 
  -3   6  14       27.11       21.33      9.77 o 
  -2   6  14        1.33        5.20      6.01 o 
  -1   6  14        3.13        2.60      6.90 o 
   0   6  14       30.91       20.32      6.43 o 
   1   6  14       38.31       47.60      9.68 o 
   2   6  14       23.15       21.24      8.78 o 
  -3   7  14       13.22        4.93      9.86 o 
  -2   7  14        9.38        0.00      8.78 o 
  -1   7  14        8.53        6.72      7.44 o 
   0   7  14        1.95       -5.60      6.32 o 
  -4  -6  15        3.42       14.52      8.07 o 
  -3  -6  15        3.74       15.96      6.45 o 
  -2  -6  15        3.07       11.92      6.81 o 
  -1  -6  15       40.59       49.66     10.85 o 
   0  -6  15        8.49       10.85      6.05 o 
   1  -6  15        6.51        5.83      8.61 o 
  -5  -5  15        6.49        2.87      8.52 o 
  -4  -5  15        7.06        8.96      8.43 o 
  -3  -5  15        5.73        2.60      7.80 o 
  -2  -5  15        6.39       11.03      8.07 o 
  -1  -5  15        2.75       14.34      7.17 o 
   0  -5  15       95.43       97.09     22.86 o 
   1  -5  15       25.57       24.20      8.07 o 
   2  -5  15        1.63       -1.88      9.23 o 
  -6  -4  15        7.92       -7.62      9.50 o 
  -5  -4  15        7.11        4.39      6.45 o 
  -4  -4  15       18.59       16.76      7.71 o 
  -3  -4  15       25.28       38.46      7.62 o 
  -2  -4  15       12.29       14.07      8.16 o 
  -1  -4  15        2.86        2.33      7.08 o 
   0  -4  15       93.15       70.27      8.39 o 
   1  -4  15       25.52        2.51      9.50 o 
   2  -4  15       68.36       44.37     11.74 o 
   3  -4  15       43.39       54.50     10.58 o 
  -7  -3  15        0.15       -4.93      9.50 o 
  -6  -3  15       11.24        0.00      7.71 o 
  -5  -3  15       10.36       14.25      8.43 o 
  -4  -3  15       51.77       62.21     10.04 o 
  -3  -3  15        0.80        2.24      5.38 o 
  -2  -3  15       49.49       37.47      9.05 o 
  -1  -3  15       87.41       81.66     11.29 o 
   0  -3  15        5.86        1.13     10.94 o 
   1  -3  15       78.11       84.35     11.12 o 
   2  -3  15       25.38       36.13      8.25 o 
   3  -3  15       15.62       27.25      9.14 o 
   4  -3  15       11.98       12.91      9.50 o 
  -7  -2  15        8.73       10.58      8.07 o 
  -6  -2  15        2.53       -7.89      8.70 o 
  -5  -2  15        2.56        7.26      5.74 o 
  -4  -2  15      204.69      220.78     14.88 o 
  -3  -2  15       20.03       24.47      7.62 o 
  -2  -2  15       30.85       41.32      7.44 o 
  -1  -2  15       28.96       37.83      8.25 o 
   0  -2  15       54.59       47.96      6.53 o 
   1  -2  15        6.55        6.01      7.71 o 
   2  -2  15       23.38       15.33      8.16 o 
   3  -2  15        4.35        6.10      8.34 o 
   4  -2  15       10.76       12.46      6.72 o 
  -7  -1  15       10.67       15.96      7.53 o 
  -6  -1  15       33.66       24.74     11.21 o 
  -5  -1  15        0.08       -4.75      6.10 o 
  -4  -1  15        8.49       11.03      6.36 o 
  -3  -1  15       12.35       10.49      6.27 o 
  -2  -1  15       79.07       82.20      9.14 o 
  -1  -1  15       36.59       27.88      8.16 o 
   0  -1  15       79.99       67.38      6.53 o 
   1  -1  15       49.75       49.84      9.05 o 
   2  -1  15       23.10       14.97      8.87 o 
   3  -1  15       29.35       25.64      8.61 o 
   4  -1  15        5.77        6.63      7.35 o 
  -7   0  15       21.24       40.16      9.50 o 
  -6   0  15       46.45       68.66     11.12 o 
  -5   0  15       27.87       45.90      8.07 o 
  -4   0  15        0.04       -2.15      5.74 o 
  -3   0  15        7.97        8.96      5.65 o 
  -2   0  15        6.80       -2.69      5.74 o 
  -1   0  15       48.57       60.51      9.05 o 
   0   0  15        8.45        9.68      4.63 o 
   1   0  15      135.25      124.24     12.10 o 
   2   0  15       81.61       67.05     11.03 o 
   3   0  15        7.90       11.92      7.26 o 
   4   0  15       21.67       17.75     10.31 o 
  -7   1  15       10.67        6.54      8.70 o 
  -6   1  15       33.65       44.46      9.50 o 
  -5   1  15        0.08       -1.52      6.01 o 
  -4   1  15        8.50        6.63      7.26 o 
  -3   1  15       12.31       20.98      6.36 o 
  -2   1  15       79.14       70.10      9.59 o 
  -1   1  15       36.51       31.91      7.80 o 
   0   1  15       79.84       65.82      6.49 o 
   1   1  15       49.77       53.52      8.43 o 
   2   1  15       23.02       14.97      8.70 o 
   3   1  15       29.40       29.94      9.05 o 
   4   1  15        5.76       10.40      7.26 o 
  -7   2  15        8.74        9.59      9.32 o 
  -6   2  15        2.53       -3.50      7.26 o 
  -5   2  15        2.55       -4.84      7.17 o 
  -4   2  15      204.69      198.46     15.24 o 
  -3   2  15       20.07       20.17      6.99 o 
  -2   2  15       30.86       31.55      7.80 o 
  -1   2  15       28.99       16.14      7.80 o 
   0   2  15       54.62       66.58      6.88 o 
   1   2  15        6.54        2.24      6.54 o 
   2   2  15       23.41       25.82      8.43 o 
   3   2  15        4.36       13.98      7.98 o 
   4   2  15       10.70       19.27      8.25 o 
  -7   3  15        0.15        0.99      8.52 o 
  -6   3  15       11.25       13.63      6.90 o 
  -5   3  15       10.36       31.11      8.78 o 
  -4   3  15       51.83       64.72      8.78 o 
  -3   3  15        0.80       -6.72      6.72 o 
  -2   3  15       49.32       68.49      8.16 o 
  -1   3  15       87.31       69.20     11.47 o 
   0   3  15        5.83       -0.07      7.93 o 
   1   3  15       77.96       93.14     10.13 o 
   2   3  15       25.33       21.07      8.78 o 
   3   3  15       15.63       12.73      9.32 o 
   4   3  15       11.99       24.92     10.40 o 
  -6   4  15        7.89       -3.85      9.14 o 
  -5   4  15        7.10       -3.59      9.05 o 
  -4   4  15       18.63       31.02      6.90 o 
  -3   4  15       25.30       25.73      7.17 o 
  -2   4  15       12.33       12.55      6.54 o 
  -1   4  15        2.88        4.75      7.17 o 
   0   4  15       93.23       92.25      8.23 o 
   1   4  15       25.54       22.59      8.61 o 
   2   4  15       68.27       60.51     10.58 o 
   3   4  15       43.47       48.85      9.86 o 
  -5   5  15        6.49        1.88      8.16 o 
  -4   5  15        7.04        1.79      9.41 o 
  -3   5  15        5.79       -2.60      7.53 o 
  -2   5  15        6.39        2.51      7.08 o 
  -1   5  15        2.75       -0.81      7.44 o 
   0   5  15       95.51       88.58      8.93 o 
   1   5  15       25.54       22.50      9.68 o 
   2   5  15        1.64       -8.25      8.25 o 
  -4   6  15        3.43       -0.99      7.89 o 
  -3   6  15        3.75        9.41      7.89 o 
  -2   6  15        3.07       15.69      7.44 o 
  -1   6  15       40.57       30.39      9.68 o 
   0   6  15        8.47        8.28      5.85 o 
   1   6  15        6.50       21.42      7.44 o 
  -3  -6  16        4.97       -4.93      7.35 o 
  -2  -6  16        9.28        5.83     10.13 o 
  -1  -6  16        2.15       -1.97      7.44 o 
   0  -6  16        1.85       -4.12      5.51 o 
  -5  -5  16        5.38       12.01      9.77 o 
  -4  -5  16        1.24       -6.72      6.72 o 
  -3  -5  16        3.84       -3.68      8.25 o 
  -2  -5  16       17.70       17.12      9.41 o 
  -1  -5  16        6.94        9.05      8.52 o 
   0  -5  16       18.70        7.96      6.63 o 
   1  -5  16       20.00       13.45      8.61 o 
  -5  -4  16        8.10       14.07      6.72 o 
  -4  -4  16        5.90        6.19      7.62 o 
  -3  -4  16        7.83        4.30      8.34 o 
  -2  -4  16        8.25       10.94      6.54 o 
  -1  -4  16       46.76       42.13     10.58 o 
   0  -4  16       12.50        9.91      6.91 o 
   1  -4  16        0.98       -5.38      7.26 o 
   2  -4  16        5.03        3.76      9.23 o 
  -6  -3  16       17.89       48.85      8.34 o 
  -5  -3  16       20.42       19.63      9.68 o 
  -4  -3  16       20.00       20.17      9.23 o 
  -3  -3  16       29.68       22.68      8.96 o 
  -2  -3  16       41.81       44.37      9.14 o 
  -1  -3  16       34.70       27.79      9.05 o 
   0  -3  16       11.38       11.83      7.71 o 
   1  -3  16        0.29        2.51      6.72 o 
   2  -3  16        7.34        0.90      8.87 o 
   3  -3  16       21.41       18.47      9.86 o 
  -6  -2  16        2.50        8.34      7.71 o 
  -5  -2  16        6.85       11.12      7.89 o 
  -4  -2  16       37.08       41.14      8.07 o 
  -3  -2  16      124.10      130.96     12.46 o 
  -2  -2  16       76.93       70.55     11.12 o 
  -1  -2  16       70.83       63.82     10.58 o 
   0  -2  16       64.27       73.45      7.15 o 
   1  -2  16       26.04       25.28      8.07 o 
   2  -2  16       10.99       20.89      7.08 o 
   3  -2  16        0.48       -8.70      8.70 o 
  -7  -1  16        3.20        5.92      7.62 o 
  -6  -1  16        2.54       -4.48      8.07 o 
  -5  -1  16        0.04       -4.21      6.54 o 
  -4  -1  16        2.60        5.56      7.53 o 
  -3  -1  16       71.30       80.68      9.59 o 
  -2  -1  16       24.29       18.47      7.89 o 
  -1  -1  16       41.62       41.41      9.50 o 
   0  -1  16       10.53        6.13      5.13 o 
   1  -1  16        0.91       -3.94      7.89 o 
   2  -1  16        9.09        5.92      7.80 o 
   3  -1  16       15.33       22.05      9.05 o 
  -7   0  16        8.97        0.00      7.62 o 
  -6   0  16        0.57       -2.69      8.07 o 
  -5   0  16        0.38       -6.90      6.90 o 
  -4   0  16        1.45        7.80      6.54 o 
  -3   0  16        6.30        7.44      6.54 o 
  -2   0  16       10.44        6.54      5.83 o 
  -1   0  16        8.46        1.43      7.89 o 
   0   0  16       48.15       50.38      6.27 o 
   1   0  16      135.27       97.89     13.36 o 
   2   0  16       15.52       16.85      8.07 o 
   3   0  16        0.35       -2.78      8.25 o 
  -7   1  16        3.19        3.94      7.53 o 
  -6   1  16        2.53        6.36      7.08 o 
  -5   1  16        0.04       -5.02      6.45 o 
  -4   1  16        2.61       18.11      7.71 o 
  -3   1  16       71.20       76.91      9.77 o 
  -2   1  16       24.27       29.58      8.61 o 
  -1   1  16       41.65       45.09     10.40 o 
   0   1  16       10.53       18.28      4.52 o 
   1   1  16        0.92        1.61      7.08 o 
   2   1  16        9.04       17.03      7.35 o 
   3   1  16       15.27        5.56      9.86 o 
  -6   2  16        2.49        6.45      6.90 o 
  -5   2  16        6.83        2.60      7.71 o 
  -4   2  16       37.10       29.94      8.70 o 
  -3   2  16      124.08      108.55     12.64 o 
  -2   2  16       76.82       53.16     10.94 o 
  -1   2  16       70.76       58.54     10.22 o 
   0   2  16       64.24       61.30      7.15 o 
   1   2  16       26.02       26.98      9.05 o 
   2   2  16       10.95        5.20      7.71 o 
   3   2  16        0.48        5.65      7.62 o 
  -6   3  16       17.84       17.30      9.05 o 
  -5   3  16       20.44       23.22      9.59 o 
  -4   3  16       20.06       34.51      7.98 o 
  -3   3  16       29.69       36.48      9.59 o 
  -2   3  16       41.70       26.17      8.34 o 
  -1   3  16       34.73       20.71      9.59 o 
   0   3  16       11.39        9.38      4.78 o 
   1   3  16        0.29       -0.81      6.90 o 
   2   3  16        7.30        9.95      8.78 o 
   3   3  16       21.42        1.97     11.29 o 
  -5   4  16        8.10       17.84      8.34 o 
  -4   4  16        5.93        2.69      7.35 o 
  -3   4  16        7.83        9.41      7.26 o 
  -2   4  16        8.28        2.51      6.99 o 
  -1   4  16       46.75       33.70      9.59 o 
   0   4  16       12.50        0.90      7.04 o 
   1   4  16        0.96        9.86      7.26 o 
   2   4  16        5.04       -4.75      8.43 o 
  -4   5  16        1.24       -4.75      8.78 o 
  -3   5  16        3.84       -7.98      7.98 o 
  -2   5  16       17.69       11.74      9.14 o 
  -1   5  16        6.93        1.79      8.70 o 
   0   5  16       18.71       21.24      6.36 o 
   1   5  16       20.05       21.16      8.07 o 
  -3   6  16        4.99       -3.94      8.52 o 
  -2   6  16        9.31       33.26      7.80 o 
  -1   6  16        2.15        2.96      7.35 o 
   0   6  16        1.85        7.88      4.97 o 
  -3  -5  17        5.29        0.99      8.96 o 
  -2  -5  17        8.14       12.46      5.83 o 
  -1  -5  17       14.00       23.13      9.14 o 
   0  -5  17       26.16       22.22      6.79 o 
  -5  -4  17       15.03       19.81     10.13 o 
  -4  -4  17        1.45       -3.76      8.43 o 
  -3  -4  17        1.26        7.35      6.10 o 
  -2  -4  17       10.28       12.64      7.08 o 
  -1  -4  17        6.99        3.59      7.26 o 
   0  -4  17       13.99        3.09      6.69 o 
   1  -4  17        9.62       10.58      8.43 o 
  -5  -3  17        3.79       15.15      6.01 o 
  -4  -3  17       50.30       53.87      9.59 o 
  -3  -3  17       16.75       13.00      8.87 o 
  -2  -3  17        6.84        7.71      7.35 o 
  -1  -3  17        2.58        4.30      8.34 o 
   0  -3  17       19.88       18.82      5.06 o 
   1  -3  17       21.24        7.35      7.89 o 
   2  -3  17        0.05       -2.96      8.43 o 
  -6  -2  17        6.90       13.63      8.43 o 
  -5  -2  17        0.12       -6.36      7.35 o 
  -4  -2  17        6.35       14.70      7.62 o 
  -3  -2  17       55.40       63.38     10.58 o 
  -2  -2  17       15.64        9.05      8.70 o 
  -1  -2  17       12.30       10.67      7.62 o 
   0  -2  17        0.41        6.39     10.98 o 
   1  -2  17       10.46       15.87      7.80 o 
   2  -2  17       15.94        3.76      8.52 o 
  -6  -1  17        1.33        0.99      6.72 o 
  -5  -1  17        8.76       18.73      7.71 o 
  -4  -1  17       78.77       92.06     11.21 o 
  -3  -1  17       52.86       43.12     10.31 o 
  -2  -1  17       43.20       42.31     10.85 o 
  -1  -1  17       39.43       21.69      9.50 o 
   0  -1  17       14.16        8.24      5.29 o 
   1  -1  17       16.56       19.00      9.14 o 
   2  -1  17        4.17        8.25      6.19 o 
   3  -1  17        4.13       -0.99      8.70 o 
  -6   0  17        8.88       13.27      8.78 o 
  -5   0  17       20.06       15.96      9.50 o 
  -4   0  17        1.86       -2.51      7.53 o 
  -3   0  17        0.21       16.14      6.63 o 
  -2   0  17        0.61       -7.89      8.07 o 
  -1   0  17       82.48       70.01     10.94 o 
   0   0  17       21.12       24.62      6.14 o 
   1   0  17       21.23        9.41     10.40 o 
   2   0  17        2.66        2.78      8.52 o 
   3   0  17        5.30       -0.99      7.89 o 
  -6   1  17        1.33       -0.99      7.35 o 
  -5   1  17        8.78       -0.90      8.70 o 
  -4   1  17       78.75       97.98     11.38 o 
  -3   1  17       52.79       28.51     10.94 o 
  -2   1  17       43.19       55.22      8.16 o 
  -1   1  17       39.39       17.66      9.95 o 
   0   1  17       14.16        4.38      5.60 o 
   1   1  17       16.51       14.70      8.70 o 
   2   1  17        4.20       -0.90      7.71 o 
   3   1  17        4.11        6.90      7.71 o 
  -6   2  17        6.92       -2.96      9.14 o 
  -5   2  17        0.12        1.79      6.81 o 
  -4   2  17        6.34        9.50      7.62 o 
  -3   2  17       55.32       50.11     11.74 o 
  -2   2  17       15.67       23.75      7.44 o 
  -1   2  17       12.28        0.81      8.16 o 
   0   2  17        0.41       -5.51      5.51 o 
   1   2  17       10.45       14.97      8.07 o 
   2   2  17       15.89        6.54     10.04 o 
  -5   3  17        3.78       -0.99      9.50 o 
  -4   3  17       50.31       45.90     10.67 o 
  -3   3  17       16.71       24.29      9.41 o 
  -2   3  17        6.86        5.11      6.63 o 
  -1   3  17        2.57        0.90      7.35 o 
   0   3  17       19.90       15.87      5.70 o 
   1   3  17       21.25       17.39      9.05 o 
   2   3  17        0.04       -8.96      8.96 o 
  -5   4  17       15.07       20.89      9.32 o 
  -4   4  17        1.45        5.65      6.54 o 
  -3   4  17        1.26        2.78      6.90 o 
  -2   4  17       10.29       15.33      7.62 o 
  -1   4  17        6.99       -8.07      8.07 o 
   0   4  17       14.02       18.84     10.17 o 
   1   4  17        9.59       18.29      7.53 o 
  -3   5  17        5.32        0.99      7.98 o 
  -2   5  17        8.09       11.56      7.44 o 
  -1   5  17       14.05       -0.99      8.78 o 
   0   5  17       26.15       26.78      7.17 o 
  -3  -4  18        0.91        2.96      7.71 o 
  -2  -4  18       12.45       -0.99      9.41 o 
  -1  -4  18        6.86        6.81      7.17 o 
   0  -4  18       30.41       16.85      7.25 o 
  -4  -3  18       12.63       18.20     10.04 o 
  -3  -3  18       17.38       22.32      9.14 o 
  -2  -3  18       31.12       35.77      8.87 o 
  -1  -3  18        2.79        8.34      6.19 o 
   0  -3  18       25.20       33.59      6.43 o 
   1  -3  18        4.01        9.86      9.50 o 
  -5  -2  18        0.12       -4.84      7.98 o 
  -4  -2  18       26.95       42.58      8.70 o 
  -3  -2  18       11.21        8.96      9.77 o 
  -2  -2  18        1.12       -7.98      7.98 o 
  -1  -2  18        4.19       -7.71      7.71 o 
   0  -2  18        8.28        5.95      6.81 o 
   1  -2  18        3.21       -3.76      7.53 o 
  -5  -1  18        2.71        1.88      7.08 o 
  -4  -1  18        3.14        2.69      8.43 o 
  -3  -1  18       64.15       54.32     12.73 o 
  -2  -1  18       28.56       38.90      9.32 o 
  -1  -1  18        1.69       14.79      7.35 o 
   0  -1  18       13.55       14.02      5.83 o 
   1  -1  18       10.67       -1.88      8.70 o 
   2  -1  18        3.79        2.96      8.87 o 
  -5   0  18        9.41        6.63      7.71 o 
  -4   0  18        2.76       13.45      7.17 o 
  -3   0  18        8.82       12.19      9.32 o 
  -2   0  18       18.31       18.82      8.61 o 
  -1   0  18       31.47       40.52      9.68 o 
   0   0  18        2.51        8.42      5.86 o 
   1   0  18        0.43       -8.43      8.43 o 
   2   0  18        3.60       -1.97      8.25 o 
  -5   1  18        2.70       14.25      7.53 o 
  -4   1  18        3.12       -9.05      9.05 o 
  -3   1  18       64.06       70.10     11.03 o 
  -2   1  18       28.62       30.30      8.96 o 
  -1   1  18        1.68        1.70      7.44 o 
   0   1  18       13.57       14.56      6.68 o 
   1   1  18       10.67       -8.25      8.25 o 
   2   1  18        3.81       10.85      7.62 o 
  -5   2  18        0.12        7.80      7.62 o 
  -4   2  18       26.90       31.46     10.31 o 
  -3   2  18       11.20       12.55      7.98 o 
  -2   2  18        1.12        0.90      7.53 o 
  -1   2  18        4.21        5.29      6.19 o 
   0   2  18        8.27        3.42      6.41 o 
   1   2  18        3.19       10.49      8.70 o 
  -4   3  18       12.61       24.92      8.87 o 
  -3   3  18       17.41        7.44      9.23 o 
  -2   3  18       31.07       25.73      9.77 o 
  -1   3  18        2.79        3.68      6.27 o 
   0   3  18       25.21       15.60     10.85 o 
   1   3  18        4.02       -6.90      8.96 o 
  -3   4  18        0.91        5.92      7.53 o 
  -2   4  18       12.44        0.99      7.53 o 
  -1   4  18        6.85        0.99      8.61 o 
   0   4  18       30.41       31.64     10.94 o 
  -3  -3  19        2.22        0.99      8.87 o 
  -2  -3  19        2.30        0.00      9.68 o 
  -1  -3  19        5.13       -1.97     10.22 o 
  -4  -2  19       39.02       37.56     10.94 o 
  -3  -2  19        0.15       -8.78      8.78 o 
  -2  -2  19       22.31       20.98      9.50 o 
  -1  -2  19        5.45        6.72      7.89 o 
   0  -2  19        0.94        4.93      4.27 o 
  -4  -1  19       12.58       11.65      7.89 o 
  -3  -1  19       52.32       60.33     11.03 o 
  -2  -1  19        9.62       15.87      8.78 o 
  -1  -1  19       20.99       20.62      9.68 o 
   0  -1  19       17.51       21.19      6.14 o 
  -4   0  19       17.96       10.58      8.78 o 
  -3   0  19       15.10       12.19     10.58 o 
  -2   0  19        5.57        3.68      7.71 o 
  -1   0  19        9.26        0.90     10.22 o 
   0   0  19       13.51       16.20      6.68 o 
   1   0  19       11.74       10.94      8.43 o 
  -4   1  19       12.57        4.84      9.41 o 
  -3   1  19       52.34       55.58     11.29 o 
  -2   1  19        9.60       17.75      7.62 o 
  -1   1  19       21.01       10.31      9.41 o 
   0   1  19       17.56       12.55      6.27 o 
  -4   2  19       38.98       38.55     11.47 o 
  -3   2  19        0.15        6.72      6.72 o 
  -2   2  19       22.30       29.49      9.95 o 
  -1   2  19        5.45       -1.88      8.70 o 
   0   2  19        0.94       -0.46      6.04 o 
  -3   3  19        2.21       -1.97      9.32 o 
  -2   3  19        2.29        8.87      8.87 o 
  -1   3  19        5.13        0.00      8.07 o 
  -2   0  20        7.50        6.01      8.07 o 
                                                 
